# Supplementary material for: Accuracy of rapid point-of-care antigen-based diagnostics for SARS-CoV-2: An updated systematic review and meta-analysis with meta-regression analyzing influencing factors
Source: PLoS Med. 2022 May 26;19(5):e1004011. doi: 10.1371/journal.pmed.1004011 (PMC9187092; doi:10.1371/journal.pmed.1004011)
Supplement: S2 Table — (XLSX) [file pmed.1004011.s015.xlsx]

## Sheet: Summary of tests
		S2 Table
		Used Data												Extracted Data							Type of RT-PCR used (LOD as per manufacturer's instructions [if publicly available])	RT-PCR sample type	Predominant SARS-CoV-2 variant	Persons tested
		Author	Study location	Sample type	IFU conform	Sample condition	Sample size	Sensitivity	lower 95% CI	upper 95% CI	Specificity	lower 95% CI	upper 95% CI	Sample size	Sensitivity	lower 95% CI	upper 95% CI	Specificity	lower 95% CI	upper 95% CI
	AAZ, COVID-VIRO (LFA)	AAZ, COVID-VIRO (LFA; LOD as per manufacturer's instructions: 1.15 * 10^2 TCID50/ml)
f149.1		Cassuto, f149.1	France	AN/MT	unclear	fresh	234	96.88	83.78	99.92	100	98.19	100	234	0.969	0.838	0.999	1	0.982	1	QuantStudio (LOD: 1.98 * 10^3 NDU/ml)	NP	Alpha	symptomatic
a35.3		Schwob, a35.3	Switzerland	NP	yes	fresh	324	84.1	76.9	89.7	100	98,0*	100*	324	0.841	0.769	0.897	1	#	#	Cobas (LOD: 0.009 TCID50/ml); inhouse (LOD N/A)	NP	wildtype	symptomatic
f190.4		Fourati, f190.4	France	NP	no	banked	634	#	#	#	100	98.9	100	634	#	#	#	1	0.989	1	inhouse (LOD: N/A); RealStar (LOD: 10 NDU/ml)	NP	Alpha	symptomatic
	Abbott, BinaxNOW (LFA)	Abbott, BinaxNOW (LFA; LOD as per manufacturer's instructions: 1.41 * 10^2 TCID50/ml)
f154.6		Bachmann, f154.6	USA	AN/MT	yes	fresh	169*	91,3*	83,6*	96,2*	93,5*	85,5*	97,9*	170	0.91	0.84	0.96	0.94	0.85	0.98	2019-nCov CDC EUA Kit (LOD: 10^0.5 copies/µl)	AN/MT	wildtype	symptomatic
f105.1		Shaikh, f105.1	USA	AN/MT	unclear	fresh	199	84,6*	69,5*	94,1*	91,2*	85,8*	95,1*	199	0.85	0.7	0.94	0.91	0.86	0.95	Cobas (LOD: 0.009 TCID50/ml); Hologic (LOD: 600 NDU/ml)	AN/MT	wildtype	symptomatic
f154.3		Bachmann, f154.3	USA	AN/MT	yes	fresh	169*	81,7*	73,1*	88,4*	100	94	100	170	0.82	0.73	0.88	1	0.94	1	2019-nCov CDC EUA Kit (LOD: 10^0.5 copies/µl)	NP	wildtype	symptomatic
f133.1		Shah, f133.1	USA	AN/MT	yes	fresh	2110	81.4	76.8	85.5	99.6	99.2	99.8	2110	0.814	0.768	0.855	0.996	0.992	0.998	TaqPath (LOD: 1.98 * 10^3 NDU/ml)	AN/MT	wildtype	symptomatic, high risk contact, screening independent of symptoms
f17.1		Pollock, f17.1	USA	AN/MT	yes	fresh	2308	77.4	72.2	82.1	99.4	99	99.7	2308	0.781	0.774	0.722	0.994	0.99	0.997	CRSP (LOD: 4.0 * 10^3 copies/ml)	AN/MT	wildtype	symptomatic, screening independent of symptoms
f139.5		Frediani, f139.5	USA	AN/MT	yes	fresh	297	74	62,8*	83,4*	99,1*	96,8*	99,9*	297	0.74	0.64	0.82	0.99	0.97	1	Cobas (LOD: 0.009 TCID50/ml); Alinity (LOD: 100 copies/ml); Hologic (LOD: 600 NDU/ml)	AN/MT	wildtype	unclear
a29.1		Pilarowski, a29.1	USA	AN/MT	yes	fresh	878	57.7	36,9*	76,6*	100*	99,6*	100*	878	0.577	0.681	0.998	0.999	0.994	0.999	Cliahub (LOD: N/A)	AN/MT	wildtype	screening independent of symptoms
f139.4		Frediani, f139.4	USA	AN/MT	yes	fresh	44	57	37	76	100	79	100	44	0.57	0.37	0.76	1	0.79	1	Cobas (LOD: 0.009 TCID50/ml); Alinity (LOD: 100 copies/ml); Hologic (LOD: 600 NDU/ml)	AN/MT	wildtype	unclear
f23.1		James, f23.1	USA	AN/MT	yes	fresh	2339	56.6	48,3*	64,6*	99.9	99,6*	100	2339	0.565	0.487	0.645	0.999	0.997	1	PerkinElmer (LOD: 30.467 copies/ml)	AN/MT	wildtype	symptomatic, screening independent of symptoms
f139.3		Frediani, f139.3	USA	NP	no	banked	48	54,2*	#	#	#	#	#	48	0.54	#	#	#	#	#	Simplexa (LOD: 500 copies/ml)	NP	wildtype	unclear
f51.1		Okoye, f51.1	USA	AN/MT	yes	fresh	2638	53.3	37,9*	68,3*	100	99.9	100	2645	0.533	0.391	0.671	1	0.999	1	TaqPath (LOD: 1.98 * 10^3 NDU/ml)	AN/MT	wildtype	screening independent of symptoms
f161.1		Allan-Blitz, f161.1	USA	AN/MT	unclear	fresh	18457	49.2	47.4	50.9	98.8	98.6	98.9	18457	49.2	47.4	50.9	98.8	98.6	98.9	2019-nCov CDC EUA Kit (LOD: 10^0.5 copies/µl)	saliva	wildtype	symptomatic, screening independent of symptoms
f156.1		Tinker, f156.1	USA	AN/MT	yes	fresh	1540	20	9,1*	35,6*	100	99,8*	100*	1540	0.2	#	#	1	#	#	2019-nCov CDC EUA Kit (LOD: 10^0.5 copies/µl)	AN/MT	wildtype	screening independent of symptoms
	Abbott, Panbio (nasal sampling, LFA)	Abbott, Panbio (nasal sampling, LFA; LOD as per manufacturer's instructions: 2.5 * 10^1.8 TCID50/ml)
f42.1		FIND, f42.1	Germany	AN/MT	yes	fresh	281	86.4	72,6*	94,8*	99.2	97	99,9*	281	0.864	0.733	0.939	0.992	0.97	0.998	TibMolBiol (LOD: 1-10 copies/reaction); Allplex (LOD: 4,167 copies/ml); RealTime (LOD: 200 copies/ml)	NP	wildtype	symptomatic, high risk contact
	Abbott, Panbio (nasopharyngeal sampling, LFA)	Abbott, Panbio (nasopharyngeal sampling, LFA; LOD as per manufacturer's instructions: 2.5 * 10^1.8 TCID50/ml)
f49.1		Domínguez Fernández, f49.1	Spain	unclear	unclear	fresh	30	95	75,1*	99,9*	100	69,2*	100*	30	0.95	#	#	1	#	#	unclear	unclear	wildtype	unclear
f170.1		Johnson, f170.1	Bahamas	unclear	no	banked	100	94	83,5*	98,7*	100	92,9*	100*	100	0.94	#	#	1	#	#	TibMolBiol (LOD: 1-10 copies/reaction)	unclear	unclear	symptomatic
a02.1		Alemany, a02.1	Spain	NP	no	banked	919	93.4	91.5	95	100	95.8	100	919	0.934	0.915	0.95	1	0.958	1	2019-nCov CDC EUA Kit (LOD: 10^0.5 copies/µl)	NP	unclear	symptomatic, high risk contact
f42.2		FIND, f42.2	Germany	NP	yes	fresh	281	90.9	78,3*	97,5*	99.2	97	99,9*	281	0.909	0.788	0.964	0.992	0.97	0.998	TibMolBiol (LOD: 1-10 copies/reaction); Allplex (LOD: 4,167 copies/ml); RealTime (LOD: 200 copies/ml)	NP	wildtype	symptomatic, high risk contact
a25.1		Merino-Amador, a25.1	Spain	NP	yes	unclear	958	90.5	87,0*	93,4*	98.8	97,6*	99,5*	958	0.905	0.875	0.936	0.988	0.98	0.997	unclear	NP	wildtype	symptomatic
a52.1		Krüger, a52.1	Germany	NP	yes	fresh	1034	87.5	79,6*	93,2*	99.9	99.4	100	1034	0.875	0.798	0.925	0.999	0.994	1	Cobas (LOD: 0.009 TCID50/ml); TibMolBiol (LOD: 1-10 copies/reaction); Allplex (LOD: 4,167 copies/ml)	NP	wildtype	symptomatic, high risk contact
f168.1		Kolwijck, f168.1	Netherlands	NP	yes	fresh	433	86.7	73,2*	94,9*	100	99,1*	100	433	0.867	0.725	0.945	1	0.988	1	unclear	NP	wildtype	symptomatic
f65.1		Stokes, f65.1	Canada	NP	yes	fresh	1641	86,2*	81,5*	90,1*	99.9	99.5	100	1641	0.861	0.813	0.9	0.999	0.995	1	Allplex (LOD: 4,167 copies/ml); 2019-nCov CDC EUA Kit (LOD: 10^0.5 copies/µl); Hologic (LOD: 600 NDU/ml); GeneXpert (LOD: 0.02 PFU/ml); Simplexa (LOD: 500 copies/ml)	NP	wildtype	symptomatic
a35.2		Schwob, a35.2	Switzerland	NP	yes	banked	271	86.1	78.6	91.7	100	97,6*	100*	271	0.861	0.786	0.917	1	#	#	Cobas (LOD: 0.009 TCID50/ml); inhouse (LOD N/A)	NP	wildtype	symptomatic
a05.1		Berger, a05.1	Switzerland	NP	yes	fresh	535	85.5	78	91.2	100	99.1	100	535	0.855	0.78	0.912	1	0.991	1	Cobas (LOD: 0.009 TCID50/ml)	NP	wildtype	symptomatic, high risk contact
f164.1		Escrivá, f164.1	Spain	NP	unclear	fresh	448	84,6*	76,8*	90,6*	100	98,9*	100*	448	0.85	#	#	1	#	#	Allplex (LOD: 4,167 copies/ml)	NP	wildtype	symptomatic, high risk contact, screening independent of symptoms
f63.1		Faíco-Filho, f63.1	Brazil	NP	yes	fresh	127	84.3	73,6*	91,9*	98,2*	90,6*	100*	127	0.84	0.75	0.938	0.98	0.96	0.988	GeneFinder (LOD: 0.5 copies/ml)	NP	unclear	symptomatic, high risk contact
f50.3		Jääskeläinen, f50.3	Finland	NP	no	banked	190	82,9*	76,0*	88,5*	100	90,7*	100*	190	0.83	0.761	0.881	1	#	#	inhouse (LOD: N/A)	NP	wildtype	symptomatic, screening independent of symptoms
f120.1		Eleftheriou, f120.1	Greece	NP	yes	fresh	744	82.35	69,1*	91,6*	100	99,5*	100*	744	0.8235	0.719	0.928	1	#	#	Cobas (LOD: 0.009 TCID50/ml)	NP	wildtype, Alpha	symptomatic, high risk contact
a01.1		Abdulrahman, a01.1	Bahrain	AN/MT	no	fresh	4183	82.1	79.2	84.8	99.1	98.8	99.4	4183	0.821	0.792	0.848	0.991	0.988	0.994	TibMolBiol (LOD: 1-10 copies/reaction)	NP	unclear	symptomatic
a12.2		Gremmels, a12.2	Netherlands	NP	yes	fresh	208	81	69,1*	89,8*	100	97.5	100	208	0.81	0.69	0.899	1	0.975	1	Allplex (LOD: 4,167 copies/ml)	NP	wildtype	unclear
f28.1		Ngo Nsoga, f28.1	Switzerland	OP	no	fresh	402	81	74.2	86.6	99.1	96.9	99.9	402	0.81	0.742	0.866	0.991	0.969	0.999	Cobas (LOD: 0.009 TCID50/ml)	NP	wildtype	symptomatic, high risk contact
f82.2		Yin, f82.2	Belgium	NP	yes	fresh	101	80.8	68.1	89.2	#	#	#	101	0.808	0.681	0.892	#	#	#	Cobas (LOD: 0.009 TCID50/ml)	NP	wildtype	symptomatic
a03.1		Albert, a03.1	Spain	NP	yes	fresh	412	79.6	66,5*	89,4*	100	99	100	412	0.796	0.67	0.888	1	0.987	1	TaqPath (LOD: 1.98 * 10^3 NDU/ml)	NP	wildtype	symptomatic
a02.2		Alemany, a02.2	Spain	AN/MT	no	banked	487	79.5	71	86.4	98,6*	96.9	99.6	487	0.795	0.71	0.864	0.987	0.969	0.996	2019-nCov CDC EUA Kit (LOD: 10^0.5 copies/µl)	AN/MT	unclear	screening independent of symptoms
f143.4		Van Honacker, f143.4	Belgium	NP	no	banked	97	78.9	66,1*	88,6*	100	91,2*	100*	97	0.789	#	#	1	#	#	inhouse (LOD: N/A)	NP	wildtype	unclear
f110.8		Abusrewil, f110.8	Libya	NP	yes	fresh	23	76.92	46.19	94.96	100	#	#	23	0.7692	0.4619	0.9496	1	#	#	GeneXpert (LOD: 0.02 PFU/ml)	NP	unclear	symptomatic, high risk contact, screening independent of symptoms
a11.1		Fenollar, a11.1	France	NP	yes	fresh	341	75.5	69,0*	81,2*	94.9	89,8*	97,9*	341	0.755	0.695	0.815	0.949	0.912	0.986	VitaPCR (LOD: 1000 copies/ml)	NP	wildtype	symptomatic, high risk contact
a20.1		Linares, a20.1	Spain	NP	unclear	fresh	255	73.3	60,3*	83,9*	100	98,1*	100*	255	0.733	0.622	0.838	1	#	#	Allplex (LOD: 4,167 copies/ml)	NP	wildtype	symptomatic, high risk contact
a12.1		Gremmels, a12.1	Netherlands	NP	yes	fresh	1367	72,7*	64.5	79.9	100	99.7	100	1367	0.726	0.645	0.799	1	0.997	1	Allplex (LOD: 4,167 copies/ml)	NP	wildtype	symptomatic, high risk contact, screening independent of symptoms
f18.1		Halfon, f18.1	France	NP	no	unclear	200	72	62,1*	80,5*	99	94,6*	100	200	0.72	0.62	0.81	0.99	0.95	1	UltraGene (LOD: 115 TCID50/ml); Chemagic (LOD: 30.467 copies/ml)	NP	wildtype	symptomatic, screening independent of symptoms
f117.1		Nordgren, f117.1	Sweden	NP	no	banked	286	71.8	64	78.7	100	97.2	100	286	71.8	64	78.7	100	97.2	100	RealTime (LOD: 200 copies/ml); Alinity (LOD: 100 copies/ml)	NP	wildtype	symptomatic
a07.1		Bulilete, a07.1	Spain	NP	yes	fresh	1362	71.4	63,2*	78.7	99.8	99.4	99.9	1369	0.714	0.631	0.787	0.998	0.994	0.999	TaqPath (LOD: 1.98 * 10^3 NDU/ml)	NP	wildtype	symptomatic, high risk contact
f141.1		Carbonell-Sahuquillo, f141.1	Spain	NP	unclear	fresh	357	70,6*	52,5*	84.9	100	98.9	100	357	0.705	0.522	0.849	1	0.989	1	TaqPath (LOD: 1.98 * 10^3 NDU/ml)	NP	wildtype	symptomatic
f103.4		Koeleman, f103.4	Netherlands	NP	no	banked	40	70	53,5*	83,4*	#	#	#	40	0.7	0.533	0.829	#	#	#	ELITe InGenius (LOD: N/A); GeneXpert (LOD: 0.02 PFU/ml); in-house (LOD: N/A)	NP	wildtype	symptomatic
f30.1		Akingba, f30.1	South Africa	NP	unclear	fresh	657*	69,7*	61,5*	77,0*	99,4*	98,3*	99,9*	677	0.692	0.614	0.758	0.99	0.988	0.992	Allplex (LOD: 4,167 copies/ml)	NP	Beta	symptomatic
f66.1		Del Vecchio, f66.1	Italy	unclear	unclear	fresh	1441	68.9	55.7	80.1	99.9	99.6	100	1441	0.689	0.557	0.801	0.999	0.996	1	Simplexa (LOD: 500 copies/ml)	unclear	Alpha	symptomatic, high risk contact
f31.2		Favresse, f31.2	Belgium	NP	no	fresh	188	67.7	57.4	76.9	100	96.1	100	188	0.677	0.574	0.769	1	0.961	1	TibMolBiol (LOD: 1-10 copies/reaction)	NP	wildtype	symptomatic, screening independent of symptoms
a10.1		Drevinek, a10.1	Czech Republic	NP	yes	fresh	591	66.4	59,8*	72,5*	100	99	100	591	0.664	0.599	0.722	1	0.99	1	Allplex (LOD: 4,167 copies/ml)	NP	wildtype	symptomatic, high risk contact
f72.1		L’Huillier, f72.1	Switzerland	NP	yes	fresh	822	65,5*	56,3*	74	99,9*	99,2*	100	822	0.66	0.57	0.74	1	1	1	Cobas (LOD: 0.009 TCID50/ml)	NP	wildtype, Alpha	symptomatic, high risk contact, screening independent of symptoms
f129.1		Ferté, f129.1	France	NP	unclear	unclear	688	63.5	49	76.4	100	99.4	100	688	63.5	49	76.4	100	99.4	100	Argene (LOD: 380 copies/ml)	NP	wildtype	symptomatic, high risk contact, screening independent of symptoms
f179.1		FIND, f179.1	India	NP	yes	fresh	227	61	51,6*	69,9*	100	96,7*	100*	227	0.61	0.52	0.693	0.845	0.76	0.904	RealStar (LOD: 10 NDU/ml)	NP	wildtype	symptomatic
f52.2		Pérez-García, f52.2	Spain	NP	no	banked	320	60	52.2	67.4	100	97.6	100	320	0.6	0.522	0.674	1	0.976	1	Viasure (LOD: N/A)	NP	wildtype	symptomatic, high risk contact
f111.1		Pérez‐García, f111.1	Spain	NP	no	unclear	356	60	52.2	67.4	100	98	100	356	60	52.2	67.4	100	98	100	Allplex (LOD: 4,167 copies/ml); Viasure (LOD: N/A); GeneFinder (LOD: 0.5 copies/ml)	NP	wildtype	symptomatic, unclear
a56.1		Agullo, a56.1	Spain	NP	yes	fresh	652*	57,6*	48,7*	66,1*	99.8	98,9*	100	#	0.573	0.483	0.658	0.998	0.988	1	unclear	NP	wildtype	symptomatic
f150.2		Wertenauer, f150.2	Germany	NP	yes	fresh	2215	56.8	51,3*	62,2*	99.9	99,6*	100*	2215	0.568	#	#	0.999	#	#	Rida (LOD: 4,3 copies/ml)	NP	Alpha	symptomatic, high risk contact, screening independent of symptoms
f140.2		Di Domenico, f140.2	Italy	NP	yes	fresh	433	55,6*	38.1	72,1*	100	99.1	100	433	0.56	0.381	0.726	1	0.991	1	QuantStudio (LOD: 1.98 * 10^3 NDU/ml)	NP	Alpha	screening independent of symptoms
f158.1		Shaw, f158.1	Canada	NP	yes	fresh	3007	54.5	#	#	100	#	#	3007	0.545	#	#	1	#	#	Allplex (LOD: 4,167 copies/ml); Cobas (LOD: 0.009 TCID50/ml); Hologic (LOD: 600 NDU/ml); Aptima (LOD: 0.01 TCID50/ml)	NP	unclear	screening independent of symptoms
f195.1		Thirion-Romero, f195.1	Mexico	NP	yes	fresh	1064	54.4	49,8*	59,0*	98.5	97,1*	99,3*	1064	0.544	0.514	0.574	0.985	0.977	0.992	TibMolBiol (LOD: 1-10 copies/reaction)	NP	unclear	symptomatic, high risk contact
a52.2		Krüger, a52.2	Germany	OP	no	fresh	74	50	1.3	98.7	100	94.9	100	74	0.5	0.013	0.987	1	0.949	1	Cobas (LOD: 0.009 TCID50/ml); TibMolBiol (LOD: 1-10 copies/reaction); Allplex (LOD: 4,167 copies/ml)	OP	wildtype	symptomatic, high risk contact
a33.2		Schildgen, a33.2	Germany	BALF/ TW	no	unclear	73	50	34,2*	65,8*	77.4	58,9*	90,4*	73	0.5	#	#	0.774	#	#	RealStar (LOD: 10 NDU/ml)	BALF/ TW	unclear	unclear
a37.1		Torres, a37.1	Spain	NP	yes	banked	634	48.1	36,7*	59,6*	100	99.3	100	634	0.481	0.374	0.589	1	0.993	1	TaqPath (LOD: 1.98 * 10^3 NDU/ml)	NP	wildtype	high risk contact
f55.1		Villaverde, f55.1	Spain	NP	yes	fresh	1620	45.4	34.1	57.2	99.8	99.4	99.9	1620	0.454	0.341	0.572	0.998	0.994	0.999	unclear	NP	wildtype	symptomatic
a56.2		Agullo, a56.2	Spain	AN/MT	no	fresh	659	44.7	36.1	53.6	100	99,3*	100	659	0.447	0.361	0.536	1	0.991	1	unclear	NP	wildtype	symptomatic, unclear
f34.2		Caruana, f34.2	Switzerland	NP	no	banked	532	41.2	32,1*	50,8*	99.5	98,3*	99,9*	532	0.412	#	#	0.995	#	#	GeneXpert (LOD: 0.02 PFU/ml); Cobas (LOD: 0.009 TCID50/ml)	NP	wildtype	symptomatic, screening independent of symptoms
f33.1		Baro, f33.1	Spain	NP	no	banked	286	38.6	29.1	48.8	99.5	97	100	286	0.386	0.291	0.488	0.995	0.97	1	Allplex (LOD: 4,167 copies/ml)	NP	wildtype	screening independent of symptoms
a56.3		Agullo, a56.3	Spain	saliva	no	fresh	610	23.1	16,0*	31,7*	100	99,2*	100	610	0.231	0.162	0.319	1	0.99	1	unclear	NP	wildtype	symptomatic
f190.3		Fourati, f190.3	France	NP	no	banked	634	#	#	#	100	98.9	100	634	#	#	#	100	98.9	100	inhouse (LOD: N/A); RealStar (LOD: 10 NDU/ml)	NP	Alpha	symptomatic
f90.1		Muhi, f90.1	Australia	NP	yes	fresh	2413	#	#	#	99.96	99.73	100	2413	#	#	#	1	0.997	1	XpertXpress (LOD: 0.02 PFU/ml); Aptima (LOD: 0.01 TCID50/ml); Panther Fusion (LOD: 600 NDU/ml)	NP	wildtype	symptomatic, high risk contact
f189.1		Qahtani, f189.1	USA	NP	yes	fresh	592	#	#	#	#	#	#	592	#	#	#	#	#	#	unclear	NP	wildtype	screening independent of symptoms
	Access Bio, CareStart COVID-19 Antigen Test (LFA)	Access Bio, CareStart COVID-19 Antigen Test (LFA; LOD as per manufacturer's instructions: 8 * 10^2 TCID50/ml)
f59.1		Pollock, f59.1	USA	AN/MT	yes	fresh	1498	57.7	51.1	64.1	98.3	97.5	99	1498	0.577	0.511	0.641	0.983	0.975	0.99	CRSP (LOD: 4.0 * 10^3 copies/ml)	AN/MT	wildtype	symptomatic, high risk contact
	ACON, Flowflex SARS-CoV-2 Antigen FIA (LFA; requires reader)	ACON, Flowflex SARS-CoV-2 Antigen FIA (LFA; requires reader; LOD not publicly available from manufacturer)
f148.3		Karon, f148.3	USA	NP	no	banked	347	88.3	83,0*	92,5*	100	97.5	100	347	0.883	0.831	0.921	1	0.975	1	TibMolBiol (LOD: 1-10 copies/reaction)	NP	unclear	symptomatic, screening independent of symptoms
	ACON, Flowflex SARS-CoV-2 LF (LFA)	ACON, Flowflex SARS-CoV-2 LF (LFA; LOD as per manufacturer's instructions: 2.5 * 10^3 TCID50/ml)
f110.7		Abusrewil, f110.7	Libya	NP	yes	fresh	25	100	78.2	100	100	#	#	25	1	0.782	1	1	#	#	GeneXpert (LOD: 0.02 PFU/ml)	NP	unclear	symptomatic, high risk contact, screening independent of symptoms
f175.1		FIND, f175.1	Switzerland	AN/MT	yes	fresh	279	92.1	82,4*	97,4*	99.5	97.5	99.9	279	0.921	0.827	0.966	0.995	0.975	0.999	Cobas (LOD: 0.009 TCID50/ml)	NP	Alpha	symptomatic, high risk contact
f148.4		Karon, f148.4	USA	NP	no	banked	347	77.7	71,2*	83,3*	97.3	93.3	99,3*	347	0.777	0.714	0.829	0.973	0.933	0.99	TibMolBiol (LOD: 1-10 copies/reaction)	NP	unclear	symptomatic, screening independent of symptoms
	AMEDA Labordiagnostik, AMP Rapid Test SARS-CoV-2 Ag (LFA)	AMEDA Labordiagnostik, AMP Rapid Test SARS-CoV-2 Ag (LFA; LOD as per manufacturer's instructions: 1.15 * 10^2 TCID50/ml)
f110.6		Abusrewil, f110.6	Libya	NP	yes	fresh	15	85.71	42.13	99.64	100	#	#	15	85.71	42.13	99.64	100	#	#	GeneXpert (LOD: 0.02 PFU/ml)	NP	unclear	symptomatic, high risk contact, screening independent of symptoms
f125.1		Leixner, f125.1	Austria	NP	yes	fresh	392	69.15	58.78	78.27	99.66	98.14	99.99	392	69.15	58.78	78.27	99.66	98.14	99.99	Cobas (LOD: 0.009 TCID50/ml); GeneXpert (LOD: 0.02 PFU/ml); Liason (LOD: 300 TCID50/ml); 2019-nCov CDC EUA Kit (LOD: 10^0.5 copies/µl); MagNA Pure (LOD: N/A)	NP	wildtype	symptomatic
	Assure Tech, Ecotest COVID-19 Antigen Rapid Test (LFA)	Assure Tech, Ecotest COVID-19 Antigen Rapid Test (LFA; LOD not publicly available from manufacturer)
f99.1		Homza, f99.1	Czech Republic	NP	yes	fresh	494	76.2	69,0*	82,5*	97.3	94,9*	98.7	494	0.762	0.688	0.824	0.973	0.947	0.987	Diana Biotechnologies (LOD: N/A)	NP	unclear	symptomatic, high risk contact
f87.1		Homza, f87.1	Czech Republic	NP	yes	fresh	318	75.7	66.5	83.5	96.7	93.3	98.7	318	0.757	0.665	0.835	0.967	0.933	0.987	Diana Biotechnologies (LOD: N/A)	NP	unclear	symptomatic, high risk contact
	Assut, SARS-CoV-2 Antigen Detection Kit (LFA)	Assut, SARS-CoV-2 Antigen Detection Kit (LFA; LOD not publicly available from manufacturer)
f110.4		Abusrewil, f110.4	Libya	NP	yes	fresh	31	71.43	29.04	96.33	100	#	#	31	71.43	29.04	96.33	100	#	#	GeneXpert (LOD: 0.02 PFU/ml)	NP	unclear	symptomatic, high risk contact, screening independent of symptoms
	Becton, Dickinson and Company, BD Antigen Test (LFA)	Becton, Dickinson and Company, BD Antigen Test (LFA; LOD as per manufacturer's instructions: 1.87 * 10^2 TCID50/ml)
f45.1		Stohr, f45.1	Netherlands	AN/MT	unclear	fresh	1565	48.9	41,3*	56,5*	99.9	99.5	100	1604	0.489	0.416	0.562	0.999	0.995	1	Alinity (LOD: 100 copies/ml)	NP	wildtype	symptomatic, screening independent of symptoms
	Becton, Dickinson and Company, BD Veritor (LFA; requires reader)	Becton, Dickinson and Company, BD Veritor (LFA; requires reader; LOD as per manufacturer's instructions: 1.4 * 10^2 TCID50/ml)
a28.1		Pekosz, a28.1	USA	NP	no	banked	251	96.4	81,7*	99,9*	98.7	96.1	99.7	251	0.964	0.823	0.994	0.987	0.961	0.997	Lyra (LOD: 0.8 copies/µl)	NP	wildtype	symptomatic
a39.1		Van der Moeren, a39.1	Netherlands	NP	no	banked	352	94.1	71.1	100	100	98.9	100	354	0.941	0.711	1	1	0.989	1	RealTime (LOD: 200 copies/ml); Cobas (LOD: 0.009 TCID50/ml)	NP	wildtype	symptomatic
f46.2		Gomez Marti, f46.2	USA	AN/MT	unclear	unclear	32	93.75	79,2*	99,2*	#	#	#	32	0.9375	#	#	1	#	#	GeneXpert (LOD: 0.02 PFU/ml)	AN/MT	wildtype	symptomatic
f82.1		Yin, f82.1	Belgium	NP	yes	fresh	177	87.7	80	92.7	#	#	#	177	0.877	0.801	0.927	#	#	#	Cobas (LOD: 0.009 TCID50/ml)	NP	wildtype	symptomatic
f109.1		Christensen, f109.1	USA	AN/MT	yes	fresh	278	86.7	75,4*	94,1*	99.5	97.4	99.9	278	0.867	0.758	0.931	0.995	0.974	0.999	Lyra (LOD: 0.8 copies/µl)	AN/MT	wildtype	symptomatic
f103.5		Koeleman, f103.5	Netherlands	NP	no	banked	40	77.5	61,5*	89,2*	#	#	#	40	0.775	0.611	0.886	#	#	#	ELITe InGenius (LOD: N/A); GeneXpert (LOD: 0.02 PFU/ml); in-house (LOD: N/A)	NP	wildtype	symptomatic
a43.1		Young, a43.1	USA	NP	no	banked	251	76,3*	59,8*	88,6*	99,5*	97,4*	99,9*	251	#	#	#	#	#	#	Lyra (LOD: 0.8 copies/µl)	NP	wildtype	symptomatic
f148.1		Karon, f148.1	USA	NP	no	banked	347	66.5	59,4*	73,0*	100	97.5	100	347	0.665	0.596	0.727	1	0.975	1	TibMolBiol (LOD: 1-10 copies/reaction)	NP	unclear	symptomatic, screening independent of symptoms
f71.1		Kilic, f71.1	USA	AN/MT	yes	fresh	1384	66.4	57	74.9	98.8	98.1	99.3	1384	0.664	0.57	0.749	0.988	0.981	0.993	Simplexa (LOD: 500 copies/ml)	NP	wildtype	symptomatic
f64.1		Schuit, f64.1	Netherlands	NP	no	banked	2678	63.9	57.4	70.1	99.6	99.3	99.8	2678	0.639	0.574	0.701	0.996	0.993	0.998	unclear	NP	wildtype	symptomatic, high risk contact, screening independent of symptoms
f139.1		Frediani, f139.1	USA	NP	no	banked	48	50	#	#	#	#	#	48	0.5	#	#	#	#	#	Simplexa (LOD: 500 copies/ml)	NP	wildtype	unclear
f34.4		Caruana, f34.4	Switzerland	NP	no	banked	532	41.2	32,1*	50,8*	99,8*	98,7*	100*	532	0.412	#	#	0.997	#	#	GeneXpert (LOD: 0.02 PFU/ml); Cobas (LOD: 0.009 TCID50/ml)	NP	wildtype	symptomatic, screening independent of symptoms
	Beijing Savant Biotechnology, SARS-CoV-2 detection kit (LFA)	Beijing Savant Biotechnology, SARS-CoV-2 detection kit (LFA; LOD not publicly available from manufacturer)
a41.3		Weitzel, a41.3	Chile	NP	no	banked	109	16.7	9,2*	26,8*	100	88,8*	100	109	0.167	0.1	0.165	1	0.89	1	Genesig (LOD: 0.33 copies/µl)	NP	wildtype	symptomatic
	Bionote, NowCheck (nasal, LFA)	Bionote, NowCheck (nasal, LFA; LOD as per manufacturer's instructions: 1.56 * 10^2.2 TCID50/ml)
f91.1		FIND, f91.1	Brazil	AN/MT	yes	fresh	218	89.9	81,0*	95,5*	98.6	94.9	99,8*	218	0.899	0.813	0.948	0.986	0.949	0.996	inhouse (LOD: N/A)	NP	wildtype	symptomatic
	Bionote, NowCheck (nasopharyngeal, LFA)	Bionote, NowCheck (nasopharyngeal, LFA; LOD as per manufacturer's instructions: 3.12 * 10^2.2 TCID50/ml)
f91.2		FIND, f91.2	Brazil	NP	yes	fresh	218	89.9	81,0*	95,5*	98.6	94.9	99,8*	218	0.899	0.813	0.948	0.986	0.949	0.996	inhouse (LOD: N/A)	NP	Gamma	symptomatic
a61.1		FIND, a61.1	Brazil	NP	yes	unclear	400	89.2	81,5*	94,5*	97.3	94.8	98,8*	400	0.892	0.817	0.939	0.973	0.948	0.986	2019-nCov CDC EUA Kit (LOD: 10^0.5 copies/µl)	OP	wildtype	symptomatic
f174.1		Onsongo, f174.1	Kenia	NP	no	fresh	997	71,7*	63,8*	78,7*	97.5	96.2	98.5	997	0.715	0.632	0.786	0.975	0.962	0.985	TaqPath (LOD: 1.98 * 10^3 NDU/ml)	NP	Alpha	symptomatic, high risk contact
f53.1		Rottenstreich, f53.1	Israel	NP	unclear	unclear	1326	55.6	21.2	86.3	100	99.7	100	1326	0.556	0.212	0.863	1	0.997	1	unclear	NP	wildtype	screening independent of symptoms
	Bioperfectus Technologies, Novel Corona Virus Ag Rapid Test (LFA)	Bioperfectus Technologies, Novel Corona Virus Ag Rapid Test (LFA; LOD as per manufacturer's instructions: 1.0 * 10^2 PFU/ml)
f110.10		Abusrewil, f110.10	Libya	NP	yes	fresh	21	80	44.39	97.48	100	#	#	21	80	44.39	97.48	100	#	#	GeneXpert (LOD: 0.02 PFU/ml)	NP	unclear	symptomatic, high risk contact, screening independent of symptoms
	Bio-Rad, Coronavirus Ag Rapid Test Cassette (LFA)	Bio-Rad, Coronavirus Ag Rapid Test Cassette (LFA; LOD as per manufacturer's instructions: 1.15 * 10^2 TCID50/ml)
f113.2		Blairon, f113.2	Belgium	NP	no	banked	199	60	51,7*	67.9	100	92,7*	100	199	0.6	0.522	0.678	1	1	1	Allplex (LOD: 4,167 copies/ml)	NP	Alpha	unclear
	Biosynex, COVID-19 Antigen detection test (LFA)	Biosynex, COVID-19 Antigen detection test (LFA; LOD not publicly available from manufacturer)
f143.1		Van Honacker, f143.1	Belgium	NP	no	banked	97	89.7	78,8*	96,1*	46.2	30,1*	62,8*	97	0.897	#	#	0.462	#	#	inhouse (LOD: N/A)	NP	wildtype	unclear
f163.1		Jung, f163.1	France	NP	unclear	fresh	308	87.9	71.8	96.6	98.5	96.3	99.6	308	0.879	0.718	0.966	0.985	0.963	0.996	Allplex (LOD: 4,167 copies/ml); VitaPCR (LOD: 1000 copies/ml)	NP	wildtype	symptomatic, high risk contact
f190.6		Fourati, f190.6	France	NP	no	banked	634	#	#	#	100	98.9	100	634	#	#	#	1	0.989	1	inhouse (LOD: N/A); RealStar (LOD: 10 NDU/ml)	NP	Alpha	symptomatic
	Biotical Health, SARS-CoV-2 Ag Card (LFA)	Biotical Health, SARS-CoV-2 Ag Card (LFA; LOD as per manufacturer's instructions: 1 * 10^3 TCID50/ml)
f143.2		Van Honacker, f143.2	Belgium	NP	no	banked	98	67.2	53,7*	79,0*	100	91,2*	100*	98	0.672	#	#	1	#	#	inhouse (LOD: N/A)	NP	wildtype	unclear
f31.1		Favresse, f31.1	Belgium	NP	no	fresh	188	66.7	56.3	76	98.9	94.1	99.9	188	0.667	0.563	0.76	0.988	0.941	0.999	TibMolBiol (LOD: 1-10 copies/reaction)	NP	wildtype	symptomatic, screening independent of symptoms
	AFIAS, COVID-19 Ag test (LFA; requires reader)	Boditech Medical, AFIAS COVID-19 Ag test (LFA; requires reader; LOD not publicly available from manufacturer)
f165.3		Baccani, f165.3	Italy	NP	no	unclear	81	37.5	18,8*	59,4*	100	93,7*	100	81	0.375	0.204	0.574	1	0.957	1	Allplex (LOD: 4,167 copies/ml)	NP	unclear	unclear
	Boditech Medical, iChroma COVID-19 Ag Test (LFA; requires reader)	Boditech Medical, iChroma COVID-19 Ag Test (LFA; requires reader; LOD not publicly available from manufacturer)
f39.1		FIND, f39.1	Switzerland	NP	yes	fresh	232	73.2	57,1*	85,8*	100	98	100	232	0.732	0.581	0.843	1	0.98	1	Cobas (LOD: 0.009 TCID50/ml)	NP	wildtype, Alpha	symptomatic, high risk contact, screening independent of symptoms
	CerTest Biotec, SARS-CoV-2 one step test card (LFA)	CerTest Biotec, SARS-CoV-2 one step test card (LFA; LOD as per manufacturer's instructions: 1.25 * 10^2 PFU/mL)
f110.9		Abusrewil, f110.9	Libya	NP	yes	fresh	17	62.5	24.49	91.48	100	#	#	17	0.625	0.2449	0.9148	1	#	#	GeneXpert (LOD: 0.02 PFU/ml)	NP	unclear	symptomatic, high risk contact, screening independent of symptoms
f103.3		Koeleman, f103.3	Netherlands	NP	no	banked	80	55	38,5*	70,7*	97.5	86,8*	99.9	80	0.55	0.387	0.704	0.975	0.853	0.999	ELITe InGenius (LOD: N/A); GeneXpert (LOD: 0.02 PFU/ml); in-house (LOD: N/A)	NP	wildtype	symptomatic
f52.1		Pérez-García, f52.1	Spain	NP	no	banked	320	53.5	45.7	61.2	100	97.6	100	320	0.535	0.457	0.612	1	0.976	1	Viasure (LOD: N/A)	NP	wildtype	symptomatic, high risk contact
	Coris BioConcept, COVID-19 Ag Respi-Strip (LFA)	Coris BioConcept, COVID-19 Ag Respi-Strip (LFA; LOD as per manufacturer's instructions: 3 * 10^4 PFU/ml)
f82.3		Yin, f82.3	Belgium	NP	yes	fresh	135	80	69.2	87.7	#	#	#	135	0.8	0.692	0.877	#	#	#	Cobas (LOD: 0.009 TCID50/ml)	NP	wildtype	symptomatic
f162.1		Kanaujia, f162.1	India	NP	no	banked	484	71.96	64.98	78.24	99.32	97.57	99.92	484	0.7196	0.6498	0.7824	0.9932	0.9757	0.9992	Applied Biosystems 7500 (LOD: N/A)	NP	wildtype	symptomatic, high risk contact
f137.2		Seynaeve, f137.2	Belgium	NP	no	banked	100	62	47.2	75,3*	100	92,9*	100*	100	0.62	0.472	0.75	1	#	#	Qiagen (LOD: 0.01 TCID50/ml)	NP	wildtype	unclear
a48.1		Mertens, a48.1	Belgium	NP	no	banked	328	57.6	48,7*	66,1*	99.5	97,2*	100*	328	0.576	#	#	0.995	#	#	RealStar (LOD: 10 NDU/ml); TibMolBiol (LOD: 1-10 copies/reaction); Hologic (LOD: 600 NDU/ml)	NP	wildtype	symptomatic
a17.3		Krüger, a17.3	Germany/UK	NP	no	banked	417	50	21,5*	78.5	95.8	93.4	97.4	417	0.5	0.215	0.785	0.958	0.934	0.974	TibMolBiol (LOD: 1-10 copies/reaction); Allplex (LOD: 4,167 copies/ml); RealTime (LOD: 200 copies/ml); Genesig (LOD: 0.33 copies/µl); Cobas (LOD: 0.009 TCID50/ml)	NP	wildtype	symptomatic, high risk contact
a18.1		Lambert-Niclot, a18.1	France	NP	no	fresh	138	50	39.5	60.5	100	92,0*	100	138	0.5	0.395	0.605	1	0.918	1	RealStar (LOD: 10 NDU/ml); Bosphore (LOD: 0.6 copies/µl); Cobas (LOD: 0.009 TCID50/ml); Allplex (LOD: 4,167 copies/ml)	NP	wildtype	unclear
f24.1		Ciotti, f24.1	Italy	NP	unclear	unclear	50	30.77	17.02	47.57	100	71.51	100	50	0.308	0.17	0.476	1	0.715	1	Allplex (LOD: 4,167 copies/ml)	NP	wildtype	symptomatic, high risk contact
a34.1		Scohy, a34.1	Belgium	NP	no	banked	148	30.2	21.7	39.9	100	91,6*	100*	148	0.302	0.217	0.399	1	#	#	Genesig (LOD: 0.33 copies/µl)	NP	wildtype	symptomatic, screening independent of symptoms
f190.1		Fourati, f190.1	France	NP	no	banked	634	#	#	#	100	98.9	100	634	#	#	#	100	98.9	100	inhouse (LOD: N/A); RealStar (LOD: 10 NDU/ml)	NP	Alpha	symptomatic
	Denka, Quick Navi (LFA)	Denka, Quick Navi (LFA; LOD as per manufacturer's instructions: 2.8 * 10^1 to 1 * 10^2 TCID50/ml)
f118.1		Akashi, f118.1	Japan	NP	yes	fresh	96	87.5	79.2	93.4	#	#	#	96	87.5	79.2	93.4	#	#	#	QuantStudio (LOD: 1.98 * 10^3 NDU/ml); NIID Japan (LOD: N/A)	NP	wildtype	symptomatic, unclear
f12.1		Takeuchi, f12.1	Japan	NP	yes	fresh	1186	86.7	78.6	92.5	100	99.7	100	1186	0.867	0.786	0.925	1	0.997	1	inhouse (LOD: N/A)	NP	wildtype	symptomatic, screening independent of symptoms
f60.1		Takeuchi, f60.1	Japan	AN/MT	unclear	fresh	862	72.5	58.3	84.1	100	99,5*	100	862	0.715	0.583	0.841	1	0.993	1	QuantStudio (LOD: 1.98 * 10^3 NDU/ml)	NP	wildtype	symptomatic, high risk contact
	Dräger, Antigen Test SARS-CoV-2 (LFA)	Dräger, Antigen Test SARS-CoV-2 (LFA; LOD as per manufacturer's instructions: 7 * 10^3 TCID50/mL)
f79.1		Osmanodja, f79.1	Germany	AN/MT	yes	fresh	379	88.6	78.7	94.9	99.7	98.2	100	379	0.886	0.787	0.949	0.997	0.982	1	Cobas (LOD: 0.009 TCID50/ml)	NP	Alpha	symptomatic, screening independent of symptoms
	ECO Diagnostica, COVID-19 Ag (LFA)	ECO Diagnostica, COVID-19 Ag (LFA; LOD not publicly available from manufacturer)
f14.1		Filgueiras, f14.1	Brazil	NP	unclear	fresh	139	69.1	55,2*	80,9*	98.8	93,5*	100	150	0.69	0.55	0.81	0.98	0.94	1	Allplex (LOD: 4,167 copies/ml)	NP	unclear	symptomatic
	Edinburgh Genetics, ActivXpress+ COVID-19 Antigen Complete Testing Kit (LFA)	Edinburgh Genetics, ActivXpress+ COVID-19 Antigen Complete Testing Kit (LFA; LOD not publicly available from manufacturer)
f176.1		FIND, f176.1	Peru	NP	yes	fresh	120	61.1	46,9*	74,1*	100	94.5	100	120	0.611	0.478	0.73	1	0.945	1	Norgen Biotek (LOD: N/A)	NP	Lambda	symptomatic
	Fujirebio, ESPLINE SARS-CoV-2 (LFA)	Fujirebio, ESPLINE SARS-CoV-2 (LFA; LOD not publicly available from manufacturer)
a50.1		Takeda, a50.1	Japan	NP	no	banked	162	80,6*	68,6*	89,6*	100*	96,4*	100*	162	#	#	#	#	#	#	NIID Japan (LOD: N/A)	NP	wildtype	unclear
f110.2		Abusrewil, f110.2	Libya	NP	yes	fresh	17	80	44.39	97.48	100	#	#	17	0.8	0.4439	0.9748	1	#	#	GeneXpert (LOD: 0.02 PFU/ml)	NP	unclear	symptomatic, high risk contact, screening independent of symptoms
f92.1		FIND, f92.1	Germany	NP	yes	fresh	723	78.6	69,8*	85,8*	100	99.4	100	723	0.786	0.701	0.852	1	0.994	1	Cobas (LOD: 0.009 TCID50/ml); RealTime (LOD: 200 copies/ml); TibMolBiol (LOD: 1-10 copies/reaction)	NP	wildtype, Alpha	symptomatic, high risk contact
f83.1		Sberna, f83.1	Italy	saliva	unclear	unclear	136	8.1	2.7	17.8	100	95.1	100	136	0.081	0.027	0.178	1	0.951	1	Simplexa (LOD: 500 copies/ml)	saliva	unclear	symptomatic
	GenBody, COVID-19 Ag test (LFA)	GenBody, COVID-19 Ag test (LFA; LOD as per manufacturer's instructions: 1.11 * 10^2 TCID50/mL)
f186.2		Kim, f186.2	India	NP	yes	fresh	200	94	87.4	97.8	100	96.4	100	200	94	87.4	97.8	100	96.4	100	Allplex (LOD: 4,167 copies/ml)	NP	wildtype	symptomatic
f186.1		Kim, f186.1	South Korea	NP	no	banked	130	90	73.5	97.9	98	93	99.8	130	90	73.5	97.9	98	93	99.8	Allplex (LOD: 4,167 copies/ml)	NP	wildtype	symptomatic, high risk contact, screening independent of symptoms
	Gold Standard Diagnostics (manufactured by Edinburgh Genetics), NovaGen SARS-CoV-2 Ag Rapid Test (LFA)	Gold Standard Diagnostics (manufactured by Edinburgh Genetics), NovaGen SARS-CoV-2 Ag Rapid Test (LFA; LOD as per manufacturer's instructions: 1 * 10^2 TCID50/ml)
f113.1		Blairon, f113.1	Belgium	NP	no	banked	199	59,3*	51,0*	67.3	85.7	72,8*	94,1*	199	0.599	0.515	0.672	0.857	0.759	0.955	Allplex (LOD: 4,167 copies/ml)	NP	Alpha	unclear
	Green Cross Medical Sciences Corp., Genedia W COVID-19 Ag (LFA)	Green Cross Medical Sciences Corp., Genedia W COVID-19 Ag (LFA; LOD as per manufacturer's instructions: 7.50 * 10^2 TCID50/ml)
f177.2		FIND, f177.2	Peru	NP	yes	fresh	108	72.2	58,4*	83,5*	98.1	90,1*	100*	108	0.722	0.591	0.824	0.981	0.902	0.997	Norgen Biotek (LOD: N/A)	NP	wildtype	symptomatic
f177.1		FIND, f177.1	UK	NP	yes	fresh	391	54.3	43,6*	64,8*	99	97.1	99.7	391	0.543	0.442	0.641	0.99	0.971	0.997	TaqPath (LOD: 1.98 * 10^3 NDU/ml)	AN/MT	Alpha	symptomatic
	Guangzhou Wondfo Biotech, 2019-nCoV Antigen Test (LFA)	Guangzhou Wondfo Biotech, 2019-nCoV Antigen Test (LFA; LOD not publicly available from manufacturer)
f41.1		FIND, f41.1	Switzerland	NP	yes	fresh	328	85.7	73,8*	93,6*	100	98,7*	100*	328	0.857	0.743	0.926	1	0.986	1	Cobas (LOD: 0.009 TCID50/ml); XpertXpress (LOD: 0.02 PFU/ml); TaqPath (LOD: 1.98 * 10^3 NDU/ml)	NP	wildtype	symptomatic, high risk contact, screening independent of symptoms
	Healgen, Rapid COVID-19 Ag Test (LFA)	Healgen, Rapid COVID-19 Ag Test (LFA; LOD not publicly available from manufacturer)
f137.1		Seynaeve, f137.1	Belgium	NP	no	banked	100	88	75,7*	95,5*	100	92,9*	100*	100	0.88	0.75	0.95	1	#	#	Qiagen (LOD: 0.01 TCID50/ml)	NP	wildtype	unclear
f31.3		Favresse, f31.3	Belgium	NP	no	fresh	188	77.1	67.4	85.1	96.7	90.8	99.3	188	0.771	0.674	0.851	0.967	0.908	0.993	TibMolBiol (LOD: 1-10 copies/reaction)	NP	wildtype	symptomatic, screening independent of symptoms
	Hotgen, Novel Coronavirus 2019-nCoV Antigen Test Colloidal Gold (LFA)	Hotgen, Novel Coronavirus 2019-nCoV Antigen Test Colloidal Gold (LFA; LOD as per manufacturer's instructions: 2.5 * 10^2 PFU/ml)
f178.1		FIND, f178.1	Brazil	AN/MT	yes	fresh	454	88.7	81,1*	94,0*	100	98.9	100	454	0.887	0.812	0.934	1	0.989	1	inhouse (LOD: N/A)	NP	Gamma	symptomatic, high risk contact
	Humasis, COVID-19 Ag Test (LFA)	Humasis, COVID-19 Ag Test (LFA; LOD not publicly available from manufacturer)
f86.2		Bruzzone, f86.2	Italy	unclear	no	banked	21	85.7	63,7*	97,0*	#	#	#	21	0.857	0.654	0.95	#	#	#	Allplex (LOD: 4,167 copies/ml)	unclear	wildtype	unclear
	Innova Medical Group, INNOVA SARS-CoV-2 Antigen Rapid Qualitative Test (LFA)	Innova Medical Group, INNOVA SARS-CoV-2 Antigen Rapid Qualitative Test (LFA; LOD not publicly available from manufacturer)
f73.1		Pickering, f73.1	UK	AN/MT	no	banked	200	89	81,2*	94,4*	99	94.55	99.95	200	0.89	0.814	0.938	0.99	0.946	1	AusDiagnostics (LOD: N/A)	NP	wildtype	unclear
f25.1		Houston, f25.1	UK	NP	yes	fresh	728	86.4	81,9*	90,2*	95.1	92,7*	96,9*	242	0.864	0.811	0.9	0.951	0.926	0.967	unclear	NP	wildtype, Alpha	symptomatic
f73.10		Pickering, f73.10	UK	AN/MT	no	banked	23	82.6	61,2*	95,0*	#	#	#	23	0.826	#	#	#	#	#	AusDiagnostics (LOD: N/A)	NP	wildtype	unclear
f73.11		Pickering, f73.11	UK	AN/MT	no	banked	23	82.6	61,2*	95,0*	#	#	#	23	0.826	#	#	#	#	#	AusDiagnostics (LOD: N/A)	NP	wildtype	unclear
f21.4		Peto, f21.4	UK	unclear	unclear	unclear	198	78.8	72.4	84.3	#	#	#	198	0.788	0.724	0.843	#	#	#	unclear	unclear	unclear	unclear
f73.12		Pickering, f73.12	UK	AN/MT	no	banked	23	78.3	56,3*	92,5*	#	#	#	23	0.783	#	#	#	#	#	AusDiagnostics (LOD: N/A)	NP	wildtype	unclear
f73.8		Pickering, f73.8	UK	AN/MT	no	banked	110	78.2	69,3*	85,5*	#	#	#	110	0.782	0.7	0.849	#	#	#	AusDiagnostics (LOD: N/A)	NP	wildtype	unclear
f21.3		Peto, f21.3	UK	unclear	unclear	unclear	223	70	63.5	75.9	#	#	#	223	0.7	0.635	0.759	#	#	#	unclear	unclear	unclear	unclear
f56.1		Young, f56.1	UK	NP	unclear	fresh	786	62,1*	55,3*	68,7*	100	99.4	100	803	0.624	0.556	0.69	1	0.994	1	TaqPath (LOD: 1.98 * 10^3 NDU/ml)	NP	Alpha	symptomatic, screening independent of symptoms
f21.2		Peto, f21.2	UK	unclear	unclear	unclear	372	57.5	52.3	62.6	#	#	#	372	0.575	0.523	0.626	#	#	#	unclear	unclear	unclear	unclear
f131.1		García-Fiñana, f131.1	UK	AN/MT	yes	fresh	5504	40	28.5	52.4	99.9	99.8	99.99	5504	0.4	0.285	0.524	0.999	0.998	0.9999	TaqPath (LOD: 1.98 * 10^3 NDU/ml)	AN/MT	wildtype, Alpha	screening independent of symptoms
f85.1		Ferguson, f85.1	UK	AN/MT	yes	fresh	720	25	#	#	100	99.48	100	720	0.0323	0.006	0.155	1	0.995	1	TaqPath (LOD: 1.98 * 10^3 NDU/ml)	AN/MT	wildtype	screening independent of symptoms
f21.1		Peto, f21.1	UK	unclear	unclear	unclear	6954	#	#	#	99.68	99,5*	99,8*	6954	#	#	#	0.997	#	#	unclear	unclear	unclear	unclear
	JOYSBIO Biotechnology, COVID-19 Antigen Rapid Test Kit (LFA)	JOYSBIO Biotechnology, COVID-19 Antigen Rapid Test Kit (LFA; LOD as per manufacturer's instructions: 1.6 * 10^2 TCID50/ml)
f40.1		FIND, f40.1	Switzerland	AN/MT	yes	fresh	265	70.5	54,8*	83,2*	99.1	96,8*	99,9*	265	0.705	0.558	0.818	0.991	0.968	0.998	Cobas (LOD: 0.009 TCID50/ml); XpertXpress (LOD: 0.02 PFU/ml); TaqPath (LOD: 1.98 * 10^3 NDU/ml)	NP	wildtype	symptomatic, high risk contact, screening independent of symptoms
f87.2		Homza, f87.2	Czech Republic	NP	yes	fresh	225	57.8	46.9	68.1	98.5	94.8	99.8	225	0.578	0.469	0.681	0.985	0.948	0.998	Diana Biotechnologies (LOD: N/A)	NP	unclear	symptomatic, high risk contact
	Lepu Medical Technology, SARS-CoV-2 Antigen Rapid Test Kit (LFA)	Lepu Medical Technology, SARS-CoV-2 Antigen Rapid Test Kit (LFA; LOD not publicly available from manufacturer)
f33.4		Baro, f33.4	Spain	NP	no	banked	286	45.5	35.6	55.8	89.2	83.8	93.3	286	0.455	0.356	0.558	0.892	0.838	0.933	Allplex (LOD: 4,167 copies/ml)	NP	wildtype	screening independent of symptoms
	Liming Bio Products, StrongStep SARS-CoV-2 Antigen Rapid Test (LFA)	Liming Bio Products, StrongStep SARS-CoV-2 Antigen Rapid Test (LFA; LOD as per manufacturer's instructions: 2.5 * 10^2 TCID50/ml)
a41.2		Weitzel, a41.2	Chile	NP	no	banked	19	0	0	29.9	90	59.6	98.2	19	0	0	0.299	0.9	0.596	0.982	Genesig (LOD: 0.33 copies/µl)	NP	wildtype	symptomatic
	Lituo Biotechnology, COVID-19 antigen detection kit colloidal gold (LFA)	Lituo Biotechnology, COVID-19 antigen detection kit colloidal gold (LFA; LOD not publicly available from manufacturer)
f130.1		Terpos, f130.1	Slovenia	NP	unclear	fresh	358	89.47	82,3*	94,4*	99.59	97,7*	100*	358	0.8947	0.8586	0.9224	0.9959	0.9822	0.9991	Allplex (LOD: 4,167 copies/ml)	NP	unclear	symptomatic
	LumiraDx, COVID-19 SARS-CoV-2 Antigen Test (automated immunoassay; requires reader)	LumiraDx, COVID-19 SARS-CoV-2 Antigen Test (automated immunoassay; requires reader; LOD as per manufacturer's instructions: 32 TCID50/ml)
f43.1		Drain, f43.1	UK/USA	AN/MT	yes	fresh	257	97.6	91,6*	99,7*	96.6	92,6*	98,7*	257	0.976	0.916	0.993	0.966	0.927	0.984	Cobas (LOD: 0.009 TCID50/ml)	AN/MT	wildtype	symptomatic, screening independent of symptoms
f43.2		Drain, f43.2	UK/USA	NP	yes	fresh	255	97.5	86,8*	99,9*	97.7	94.7	99,2*	255	0.975	0.871	0.99	0.977	0.947	0.99	Cobas (LOD: 0.009 TCID50/ml)	NP	wildtype	symptomatic, screening independent of symptoms
f102.1		Bianco, f102.1	Italy	AN/MT	yes	fresh	907	90.3	86.3	93.4	92.1	89.7	94.1	907	90.3	86.3	93.4	92.1	89.7	94.1	GeneXpert (LOD: 0.02 PFU/ml)	NP	wildtype	symptomatic, screening independent of symptoms
f128.1		Fernández, f128.1	Spain	AN/MT	unclear	unclear	46	87.5	67,6*	97,3*	100	84,6*	100*	46	0.875	#	#	1	#	#	Allplex (LOD: 4,167 copies/ml)	NP	unclear	symptomatic, high risk contact
f108.2		Caramello, f108.2	Italy	NP	yes	fresh	149	86.6	78,2*	92,7*	88.5	76,6*	95,6*	149	0.866	#	#	0.885	#	#	unclear	NP	wildtype	symptomatic, high risk contact
f196.1		Cento, f196.1	Italy	NP	yes	fresh	960	85,6*	81,4*	89,1*	97,2*	95,6*	98,4*	960	0.85	0.82	0.89	0.97	0.96	0.98	Simplexa (LOD: 500 copies/ml)	NP	wildtype	symptomatic, screening independent of symptoms
f148.2		Karon, f148.2	USA	NP	no	banked	347	83.2	77,3*	88,2*	100	97.5	100	347	0.832	0.774	0.878	1	0.975	1	TibMolBiol (LOD: 1-10 copies/reaction)	NP	unclear	symptomatic, screening independent of symptoms
f58.1		Krüger, f58.1	Germany	AN/MT	yes	fresh	761	82.2	75,0*	88,0*	99.3	98.3	99.7	761	0.822	0.752	0.875	0.993	0.983	0.997	Allplex (LOD: 4,167 copies/ml); Cobas (LOD: 0.009 TCID50/ml); TibMolBiol (LOD: 1-10 copies/reaction)	NP	wildtype	symptomatic, high risk contact
f77.1		Micocci, f77.1	UK	NP	unclear	fresh	239	75,0*	34,9*	96,8*	96,1*	92,7*	98,2*	241	#	#	#	#	#	#	unclear	NP	unclear	symptomatic, screening independent of symptoms
f86.6		Bruzzone, f86.6	Italy	unclear	no	banked	23	69.6	47,1*	86,8*	#	#	#	23	0.696	0.494	0.844	#	#	#	Allplex (LOD: 4,167 copies/ml)	unclear	wildtype	unclear
f151.1		Leli, f151.1	Italy	AN/MT	unclear	fresh	792	68.7	60.9	75.5	95.2	93,2*	96.7	792	0.687	0.609	0.755	0.952	0.931	0.967	Alinity (LOD: 100 copies/ml)	NP	wildtype	symptomatic, screening independent of symptoms
f113.3		Blairon, f113.3	Belgium	NP	no	banked	198	61.1	52,8*	68,9*	100	92,7*	100	198	0.611	0.533	0.689	1	1	1	Allplex (LOD: 4,167 copies/ml)	NP	Alpha	unclear
f32.4		Kohmer, f32.4	Germany	NP	no	fresh	100	50	38.1	61.9	100	86.8	100	100	0.5	0.381	0.619	1	0.868	1	Cobas (LOD: 0.009 TCID50/ml)	NP	wildtype	unclear
f119.2		Dierks, f119.2	Germany	NP	yes	fresh	444	45.45	20.22	73.26	99.54	98.17	99.88	444	0.4545	0.2022	0.7326	0.9954	0.9817	0.9988	Cobas (LOD: 0.009 TCID50/ml); Genesig (LOD: 0.33 copies/µl); GeneXpert (LOD: 0.02 PFU/ml)	NP	unclear	unclear
	Microprofit Biotech, Fluorecare SARS-CoV-2 Spike Protein Test (LFA; requires reader)	Microprofit Biotech, Fluorecare SARS-CoV-2 Spike Protein Test (LFA; requires reader; LOD not publicly available from manufacturer)
f110.1		Abusrewil, f110.1	Libya	NP	yes	fresh	21	91.67	61.52	99.79	100	#	#	21	0.9167	0.6152	0.9979	1	#	#	GeneXpert (LOD: 0.02 PFU/ml)	NP	unclear	symptomatic, high risk contact, screening independent of symptoms
f138.1		Lunca, f138.1	Romania	NP	no	banked	47	57.5	40.89	72.96	100	59.04	100	47	0.575	0.4089	0.7296	1	0.5904	1	Bosphore (LOD: 0.6 copies/µl)	NP	wildtype	symptomatic
	Mizuho Medy, Quick Chaser Auto SARS-CoV-2 Antigen Kit (LFA; requires reader)	Mizuho Medy, Quick Chaser Auto SARS-CoV-2 Antigen Kit (LFA; requires reader; LOD not publicly available from manufacturer)
f118.2		Akashi, f118.2	Japan	NP	yes	fresh	96	87.5	79.2	93.4	#	#	#	96	0.875	0.792	0.934	#	#	#	QuantStudio (LOD: 1.98 * 10^3 NDU/ml); NIID Japan (LOD: N/A)	NP	wildtype	symptomatic, unclear
f152.1		Kurihara, f152.1	Japan	NP	unclear	fresh	1401	74.7	64	83.6	99.8	99.5	100	1401	0.747	0.64	0.836	0.998	0.995	1	Genecube (LOD: N/A)	NP	wildtype	symptomatic, high risk contact, screening independent of symptoms
	Mologic, COVID-19 Rapid Antigen Test (LFA)	Mologic, COVID-19 Rapid Antigen Test (LFA; LOD not publicly available from manufacturer)
f93.1		FIND, f93.1	Germany	AN/MT	yes	fresh	665	90.7	85,7*	94,4*	100	99.2	100	665	0.906	0.856	0.94	1	0.992	1	LightMix; Cobas (LOD: 0.009 TCID50/ml)	AN/MT	Alpha	symptomatic, high risk contact
	Lab Care Diagnostics, PathoCatch/ACCUCARE SARS-CoV-2 Antigen Test (LFA)	My Lab Discovery Solutions (manufactured by Lab Care Diagnostics), PathoCatch/ACCUCARE SARS-CoV-2 Antigen Test (LFA; LOD not publicly available from manufacturer)
f88.1		Thakur, f88.1	India	NP	yes	fresh	677	34.5	24.5	45.6	99.8	99.1	100	677	0.345	0.245	0.456	0.998	0.991	1	SD Biosensor (LOD: 0.5 copies/µl)	NP	wildtype	screening independent of symptoms
	nal von minden, NADAL (LFA)	nal von minden, NADAL (LFA; LOD as per manufacturer's instructions: 2 * 10^2.4 TCID50/ml)
f94.1		FIND, f94.1	Switzerland	NP	yes	fresh	462	88.4	78,4*	94,9*	99.2	97.8	99.7	462	0.884	0.788	0.94	0.992	0.978	0.997	Cobas (LOD: 0.009 TCID50/ml); TaqPath (LOD: 1.98 * 10^3 NDU/ml)	NP	wildtype	symptomatic, screening independent of symptoms
f169.1		Ifko, f169.1	Slovenia	NP	yes	fresh	125	86.96	66.41	97.23	88.24	80.35	93.77	125	0.8696	0.6641	0.9723	0.8824	0.8035	0.9377	Cobas (LOD: 0.009 TCID50/ml)	NP	unclear	symptomatic, high risk contact
f11.1		Strömer, f11.1	Germany	NP	no	banked	124	63,7*	54,6*	72,2*	#	#	#	124	0.731	#	#	#	#	#	TibMolBiol (LOD: 1-10 copies/reaction)	NP	unclear	unclear
f32.3		Kohmer, f32.3	Germany	NP	no	fresh	100	24.3	15.1	35.7	100	86.8	100	100	0.243	0.151	0.357	1	0.868	1	Cobas (LOD: 0.009 TCID50/ml)	NP	wildtype	unclear
f119.1		Dierks, f119.1	Germany	NP	yes	fresh	215	14.29	1.94	58.35	76.44	70.16	81.74	215	0.1429	0.0194	0.5835	0.7644	0.7016	0.8174	Cobas (LOD: 0.009 TCID50/ml); Genesig (LOD: 0.33 copies/µl); GeneXpert (LOD: 0.02 PFU/ml)	NP	unclear	unclear
	NanoEntek, FREND COVID-19 Ag (LFA; requires reader)	NanoEntek, FREND COVID-19 Ag (LFA; requires reader; LOD as per manufacturer's instructions: 1.47 * 10^2 TCID50/ml)
f86.7		Bruzzone, f86.7	Italy	unclear	no	banked	60	93.3	83,8*	98,2*	#	#	#	60	0.933	0.841	0.974	#	#	#	Allplex (LOD: 4,167 copies/ml)	unclear	wildtype	unclear
f191.1		Orsi, f191.1	Italy	NP	no	fresh	110	93.3	83.8	98.2	100	92.9	100	110	93.3	83.8	98.2	100	92.9	100	Allplex (LOD: 4,167 copies/ml)	NP	wildtype	symptomatic
	NDFOS, ND COVID-19 Ag Test (LFA)	NDFOS, ND COVID-19 Ag Test (LFA; LOD not publicly available from manufacturer)
f87.3		Homza, f87.3	Czech Republic	NP	yes	fresh	191	70.1	58.6	80	56.1	46.4	65.4	191	0.701	0.586	0.8	0.561	0.464	0.654	Diana Biotechnologies (LOD: N/A)	NP	unclear	symptomatic, high risk contact
	NG Biotech, NG-test SARS-CoV-2 Ag (LFA)	NG Biotech, NG-test SARS-CoV-2 Ag (LFA; LOD not publicly available from manufacturer)
f190.5		Fourati, f190.5	France	NP	no	banked	634	#	#	#	98.5	96.6	99.5	634	#	#	#	0.985	0.966	0.995	inhouse (LOD: N/A); RealStar (LOD: 10 NDU/ml)	NP	Alpha	symptomatic
	Open-Acess SARS-CoV-2 Antigen-Detecting LFA (LFA)	Open-Acess SARS-CoV-2 Antigen-Detecting LFA (LFA; LOD not publicly available from manufacturer)
f154.4		Bachmann, f154.4	USA	AN/MT	yes	fresh	167	83,3*	74	90,4*	97,4*	90,9*	99,7*	167	0.83	0.74	0.9	0.97	0.91	1	2019-nCov CDC EUA Kit (LOD: 10^0.5 copies/µl)	AN/MT	wildtype	symptomatic
f154.1		Bachmann, f154.1	USA	AN/MT	yes	fresh	167	69,4*	59,8*	77,9*	96,6*	88,3*	99,6*	167	0.69	0.6	0.78	0.97	0.88	1	2019-nCov CDC EUA Kit (LOD: 10^0.5 copies/µl)	NP	wildtype	symptomatic
	Orient Gene, Coronavirus Ag Rapid Test (LFA)	Orient Gene, Coronavirus Ag Rapid Test (LFA; LOD not publicly available from manufacturer)
f143.3		Van Honacker, f143.3	Belgium	NP	no	banked	98	82.8	70,6*	91,4*	92.5	79,6*	98,4*	98	0.828	#	#	0.925	#	#	inhouse (LOD: N/A)	NP	wildtype	unclear
f117.2		Nordgren, f117.2	Sweden	NP	no	banked	332	79.5	72.3	85.6	74.4	67.3	80,7*	332	0.795	0.723	0.856	0.744	0.673	0.801	RealTime (LOD: 200 copies/ml); Alinity (LOD: 100 copies/ml)	NP	wildtype	symptomatic
f110.5		Abusrewil, f110.5	Libya	NP	yes	fresh	22	50	18.71	81.29	100	#	#	22	0.5	0.1871	0.8129	1	#	#	GeneXpert (LOD: 0.02 PFU/ml)	NP	unclear	symptomatic, high risk contact, screening independent of symptoms
	Panion & BF Biotech Inc, Vstrip COVID-19 Antigen Rapid Test (LFA)	Panion & BF Biotech Inc, Vstrip COVID-19 Antigen Rapid Test (LFA; LOD as per manufacturer's instructions: 3.13 * 10^2 TCID50/ml)
f147.1		Tsai, f147.1	Taiwan	NP	unclear	unclear	61	83.3	35.88	99.58	98.18	90.28	99.9	61	0.833	0.3588	0.9958	0.9818	0.9028	0.999	unclear	NP	unclear	unclear
	Phase Scientific International, INDICAID COVID-19 Rapid Antigen Test (LFA)	Phase Scientific International, INDICAID COVID-19 Rapid Antigen Test (LFA; LOD as per manufacturer's instructions: 2.8 * 10^3 TCID50/ml)
f107.1		Chiu, f107.1	USA	AN/MT	yes	fresh	349	85.3	75,3*	92,4*	94.9	91.6	97,2*	349	0.853	0.756	0.916	0.949	0.916	0.969	Curative; Hologic (LOD: 600 NDU/ml)	AN/MT	wildtype, Epsilon	symptomatic
f107.3		Chiu, f107.3	Hong Kong	AN/MT	yes	fresh	22994	84.2	68,7*	94,0*	99.9	99.9	100	22994	0.842	0.696	0.926	0.999	0.999	1	Cobas (LOD: 0.009 TCID50/ml)	AN/MT	wildtype	high risk contact, screening independent of symptoms
f107.2		Chiu, f107.2	USA	AN/MT	yes	fresh	349	82.7	72,2*	90,4*	96.4	93.4	98,2*	349	0.827	0.726	0.896	0.964	0.934	0.98	Curative; Hologic (LOD: 600 NDU/ml)	AN/MT	wildtype, Epsilon	symptomatic
	Precision Biosensor, Exdia COVID-19 Ag (LFA;requires reader)	Precision Biosensor, Exdia COVID-19 Ag (LFA;requires reader; LOD not publicly available from manufacturer)
f34.3		Caruana, f34.3	Switzerland	NP	no	banked	532	48.3	38,8*	57,8*	99.5	98,3*	99,9*	532	0.483	#	#	0.995	#	#	GeneXpert (LOD: 0.02 PFU/ml); Cobas (LOD: 0.009 TCID50/ml)	NP	wildtype	symptomatic, screening independent of symptoms
	Premier Medical Corporation, Sure Status COVID-19 Antigen Card Test (LFA)	Premier Medical Corporation, Sure Status COVID-19 Antigen Card Test (LFA; LOD as per manufacturer's instructions: 22.4 TCID50/swab)
f180.1		FIND, f180.1	Germany	unclear	no	fresh	519	91	83,6*	95,8*	97.1	95.1	98.4	519	0.91	0.838	0.952	0.971	0.951	0.984	TibMolBiol (LOD: 1-10 copies/reaction); Cobas (LOD: 0.009 TCID50/ml)	NP	Alpha	symptomatic, high risk contact, screening independent of symptoms
f180.2		FIND, f180.2	India	unclear	yes	fresh	997	78.5	70,4*	85,2*	99.8	99.2	99.9	997	0.785	0.706	0.847	0.998	0.992	0.999	TaqPath (LOD: 1.98 * 10^3 NDU/ml)	NP	wildtype, Alpha, Kappa, Delta	symptomatic, high risk contact, screening independent of symptoms
	PRIMA Lab, COVID-19 Antigen Rapid Test (LFA)	PRIMA Lab, COVID-19 Antigen Rapid Test (LFA; LOD not publicly available from manufacturer)
f86.3		Bruzzone, f86.3	Italy	unclear	no	banked	50	66	51,2*	78,8*	#	#	#	50	0.66	0.522	0.95	#	#	#	Allplex (LOD: 4,167 copies/ml)	unclear	wildtype	unclear
	Quidel, Sofia SARS Antigen FIA (LFA; requires reader)	Quidel, Sofia SARS Antigen FIA (LFA; requires reader; LOD as per manufacturer's instructions: 1.13 * 10^2 TCID50/ml)
a32.1		Porte, a32.1	Chile	NP	no	banked	64	93.8	79,2*	99,2*	96.9	83,8*	99,9*	64	0.938	0.799	0.983	0.969	0.843	0.994	Genesig (LOD: 0.33 copies/µl)	NP	unclear	symptomatic
f154.5		Bachmann, f154.5	USA	AN/MT	yes	fresh	170	85,9*	77	92,3*	96,2*	89,2*	99,2*	170	0.86	0.77	0.92	0.96	0.89	0.99	2019-nCov CDC EUA Kit (LOD: 10^0.5 copies/µl)	AN/MT	wildtype	symptomatic
f114.1		Harris, f114.1	USA	AN/MT	yes	fresh	885	82.3	77,5*	86,4*	98,8*	97,5*	99,5*	885	0.823	#	#	0.982	#	#	2019-nCov CDC EUA Kit (LOD: 10^0.5 copies/µl)	NP	wildtype	symptomatic, high risk contact
f50.1		Jääskeläinen, f50.1	Finland	NP	no	banked	188	80.4	73,1*	86,5*	100	91,2*	100*	188	0.8	0.733	0.86	1	#	#	inhouse (LOD: N/A)	NP	wildtype	symptomatic, screening independent of symptoms
a04.1		Beck, a04.1	USA	NP	yes	fresh	346	77	64,5*	86,8*	99.6	98,1*	100*	346	0.77	#	#	0.996	#	#	Hologic (LOD: 600 NDU/ml)	AN/MT	unclear	symptomatic
a46.1		Herrera, a46.1	USA	unclear	unclear	unclear	1172	76.8	72.6	80.5	99.2	98.2	99.7	1172	0.7679	0.7255	0.8048	0.9916	0.9818	0.9969	unclear	unclear	wildtype	symptomatic
f122.1		Smith, f122.1	USA	NP	yes	fresh	2887	76.6	70,7*	81,9*	99.7	99,5*	99,9*	2887	0.766	0.71	0.82	0.997	0.99	1	RealTime (LOD: 200 copies/ml); Cobas (LOD: 0.009 TCID50/ml); GeneXpert (LOD: 0.02 PFU/ml)	NP	wildtype	symptomatic, screening independent of symptoms
f154.2		Bachmann, f154.2	USA	AN/MT	yes	fresh	170	73,6*	64,4*	81,6*	98,3*	91,1*	100	170	0.74	0.64	0.82	0.98	0.91	1	2019-nCov CDC EUA Kit (LOD: 10^0.5 copies/µl)	NP	wildtype	symptomatic
f46.1		Gomez Marti, f46.1	USA	AN/MT	unclear	unclear	427	72	56,3*	84,7*	99,7*	98,6*	100*	427	0.72	#	#	0.99	#	#	GeneXpert (LOD: 0.02 PFU/ml)	AN/MT	wildtype	symptomatic
f98.1		Brihn, f98.1	USA	AN/MT	unclear	fresh	2039	65.8	57.6	73.3	99.4	98.9	99.7	2039	65.8	57.6	73.3	99.4	98.9	99.7	Fulgent (LOD: 5 copies/µl)	NP	wildtype	symptomatic, screening independent of symptoms
f112.1		Bornemann, f112.1	Germany	NP	yes	fresh	1391	57.1	46,3*	67,5*	99.3	98,7*	99,7*	1391	0.571	#	#	0.993	#	#	Viasure (LOD: N/A); Rida (LOD: 4,3 copies/ml); GeneXpert (LOD: 0.02 PFU/ml)	NP	wildtype	unclear
f139.2		Frediani, f139.2	USA	NP	no	banked	48	56,3*	#	#	#	#	#	48	0.56	#	#	#	#	#	Simplexa (LOD: 500 copies/ml)	NP	wildtype	unclear
f114.2		Harris, f114.2	USA	AN/MT	yes	fresh	1538	0	#	#	100	#	#	1538	0	#	#	100	#	#	2019-nCov CDC EUA Kit (LOD: 10^0.5 copies/µl)	NP	wildtype	symptomatic, high risk contact
	RapiGEN, Biocredit Covid-19 Ag (LFA)	RapiGEN, Biocredit Covid-19 Ag (LFA; LOD not publicly available from manufacturer)
a36.1		Shrestha, a36.1	Nepal	NP	yes	banked	113	85	71,7*	93,8*	100	94,6*	100*	113	0.85	#	#	1	#	#	unclear	NP	wildtype	high risk contact
a62.1		FIND, a62.1	Brazil	NP	yes	unclear	476	74.4	65,5*	82,0*	98,9*	97.2	99,7*	476	0.744	0.658	0.814	0.9895	0.972	0.996	2019-nCov CDC EUA Kit (LOD: 10^0.5 copies/µl)	NP	wildtype	symptomatic
f110.3		Abusrewil, f110.3	Libya	NP	yes	fresh	39	62.5	35.4	84.8	100	#	#	39	0.625	0.354	0.848	1	#	#	GeneXpert (LOD: 0.02 PFU/ml)	NP	unclear	symptomatic, high risk contact, screening independent of symptoms
a41.1		Weitzel, a41.1	Chile	NP	no	banked	109	62	50,4*	72,7*	100	88,4*	100	109	0.62	0.51	0.719	1	0.887	1	Genesig (LOD: 0.33 copies/µl)	NP	wildtype	symptomatic
f61.1		Shidlovskaya, f61.1	Russia	NP	yes	fresh	106	56.41	44.7	67.6	100	87.7	100	106	0.564	0.447	0.676	1	0.877	1	FRT (LOD: N/A)	NP	wildtype	symptomatic
a62.2		FIND, a62.2	Germany	NP	yes	fresh	1239	52	31,3*	72,2*	100	99.7	100	1239	0.52	0.335	0.7	1	0.997	1	Cobas (LOD: 0.009 TCID50/ml); RealTime (LOD: 200 copies/ml); Allplex (LOD: 4,167 copies/ml); TibMolBiol (LOD: 1-10 copies/reaction); RealStar (LOD: 10 NDU/ml)	NP	wildtype	symptomatic, high risk contact
f86.4		Bruzzone, f86.4	Italy	unclear	no	banked	23	39.1	19,7*	61,5*	#	#	#	23	0.391	0.222	0.592	#	#	#	Allplex (LOD: 4,167 copies/ml)	unclear	wildtype	unclear
a33.1		Schildgen, a33.1	Germany	BALF/ TW	no	unclear	73	33.3	19,6*	49,6*	87.1	70,2*	96,4*	73	0.333	#	#	0.871	#	#	RealStar (LOD: 10 NDU/ml)	BALF/ TW	unclear	unclear
f84.1		Kenyeres, f84.1	Hungary	NP	no	banked	37	8.11	1,7*	21,9*	#	#	#	37	0.0811	#	#	#	#	#	Genesig (LOD: 0.33 copies/µl)	NP	wildtype	symptomatic
	R-Biopharm, RIDA QUICK SARS-CoV-2 Antigen (LFA)	R-Biopharm, RIDA QUICK SARS-CoV-2 Antigen (LFA; LOD as per manufacturer's instructions: 2.37 * 10^2 TCID50/ml)
a55.1		Toptan, a55.1	Germany	unclear	no	banked	67	77.6	64,7*	87,5*	100	66,4*	100*	67	0.776	#	#	1	#	#	TibMolBiol (LOD: 1-10 copies/reaction)	unclear	unclear	unclear
a55.2		Toptan, a55.2	Germany	NP	no	banked	70	50	31,9*	68,1*	100	90,8*	100*	70	0.5	#	#	1	#	#	Cobas (LOD: 0.009 TCID50/ml)	NP	unclear	unclear
f32.1		Kohmer, f32.1	Germany	NP	no	fresh	100	39.2	28	51.2	96.2	80.4	99.9	100	0.392	0.28	0.512	0.962	0.804	0.999	Cobas (LOD: 0.009 TCID50/ml)	NP	wildtype	unclear
	Romed Holland, SARS-CoV-2 Antigen Schnelltest Kassette (LFA)	Romed Holland, SARS-CoV-2 Antigen Schnelltest Kassette (LFA; LOD as per manufacturer's instructions: 1.15 * 10^2 TCID50/ml)
f103.6		Koeleman, f103.6	Netherlands	NP	no	banked	900	73.3	67.9	78.2	99.8	99,1*	100	900	0.733	0.679	0.782	0.998	0.989	1	ELITe InGenius (LOD: N/A); GeneXpert (LOD: 0.02 PFU/ml); in-house (LOD: N/A)	NP	wildtype	symptomatic
f103.1		Koeleman, f103.1	Netherlands	NP	no	banked	80	72.5	56,1*	85,4*	100	91,2*	100	80	0.725	0.559	0.849	1	0.89	1	ELITe InGenius (LOD: N/A); GeneXpert (LOD: 0.02 PFU/ml); in-house (LOD: N/A)	NP	wildtype	symptomatic
	Salofa Oy, Sienna COVID-19 Antigen Rapid Test Cassette (LFA)	Salofa Oy, Sienna-Clarity COVID-19 Antigen Rapid Test Cassette (LFA; LOD as per manufacturer's instructions: 1.25 * 10^3 TCID50/ml)
f67.1		Mboumba Bouassa, f67.1	France	NP	no	banked	150	90	82,4*	95,1*	100	92,9*	100	100	0.9	0.841	0.959	1	0.999	1	Allplex (LOD: 4,167 copies/ml)	NP	unclear	unclear
	SD Biosensor, Standard F (LFA; requires reader)	SD Biosensor, Standard F (LFA; requires reader; LOD not publicly available from manufacturer)
a32.2		Porte, a32.2	Chile	NP	no	banked	64	90.6	75,0*	98,0*	96.9	83,8*	99,9*	64	0.906	0.758	0.968	0.969	0.843	0.994	Genesig (LOD: 0.33 copies/µl)	NP	unclear	symptomatic
f86.5		Bruzzone, f86.5	Italy	unclear	no	banked	60	86.7	75,4*	94,1*	#	#	#	60	0.867	0.758	0.931	#	#	#	Allplex (LOD: 4,167 copies/ml)	unclear	wildtype	unclear
f191.2		Orsi, f191.2	Italy	NP	no	fresh	110	86.7	75.4	94.1	100	92.9	100	110	0.867	0.754	0.941	1	0.929	1	Allplex (LOD: 4,167 copies/ml)	NP	wildtype	symptomatic
a63.1		FIND, a63.1	Brazil	NP	yes	unclear	453	77.5	69,0*	84,6*	97.9	95.7	99,2*	453	0.775	0.692	0.841	0.979	0.957	0.99	2019-nCov CDC EUA Kit (LOD: 10^0.5 copies/µl); TibMolBiol (LOD: 1-10 copies/reaction)	NP	wildtype	symptomatic, high risk contact
a63.2		FIND, a63.2	Germany	NP	yes	fresh	676	69.2	52,4*	83,0*	96.9	95.2	98	676	0.692	0.536	0.814	0.969	0.952	0.98	Allplex (LOD: 4,167 copies/ml); TibMolBiol (LOD: 1-10 copies/reaction); Cobas (LOD: 0.009 TCID50/ml); TaqPath (LOD: 1.98 * 10^3 NDU/ml)	NP	wildtype	symptomatic, high risk contact
f145.1		Menchinelli, f145.1	Italy	NP	yes	fresh	2898	68,5*	61,6*	74,9*	97,0*	96,3*	97,6*	2898	#	#	#	#	#	#	Allplex (LOD: 4,167 copies/ml); Simplexa (LOD: 500 copies/ml); Cobas (LOD: 0.009 TCID50/ml); Hologic (LOD: 600 NDU/ml)	NP	wildtype	symptomatic, high risk contact, screening independent of symptoms
f111.2		Pérez‐García, f111.2	Spain	NP	no	unclear	356	66.5	58.8	73.5	97.3	93.8	99.1	356	66.5	58.8	73.5	97.3	93.8	99.1	Allplex (LOD: 4,167 copies/ml); Viasure (LOD: N/A); GeneFinder (LOD: 0.5 copies/ml)	NP	wildtype	symptomatic, unclear
a10.2		Drevinek, a10.2	Czech Republic	NP	yes	fresh	591	62.3	55,6*	68,7*	99.5	98	99.9	591	0.623	0.558	0.684	0.995	0.98	0.999	Allplex (LOD: 4,167 copies/ml)	NP	wildtype	symptomatic, high risk contact
f20.1		Osterman, f20.1	Germany	NP	no	banked	549	60.85	53,5*	67,8*	97.78	95.68	99,0*	360	0.609	0.537	0.675	0.978	0.957	0.989	Cobas (LOD: 0.009 TCID50/ml); XpertXpress (LOD: 0.02 PFU/ml)	NP	wildtype	symptomatic, screening independent of symptoms
f167.1		Kahn, f167.1	Germany	OP	no	unclear	3110	59.4	48,9*	69,3*	99	98,5*	99,3*	3110	0.594	#	#	0.99	#	#	Cobas (LOD: 0.009 TCID50/ml); Hologic (LOD: 600 NDU/ml); GeneXpert (LOD: 0.02 PFU/ml); RealStar (LOD: 10 NDU/ml)	OP	wildtype	symptomatic, screening independent of symptoms
a22.1		Liotti, a22.1	Italy	NP	no	banked	359	47.1	37.1	57.1	98.4	96	99.6	359	0.471	0.371	0.571	0.984	0.96	0.996	RealStar (LOD: 10 NDU/ml); Allplex (LOD: 4,167 copies/ml); Simplexa (LOD: 500 copies/ml); Cobas (LOD: 0.009 TCID50/ml)	NP	unclear	unclear
f165.2		Baccani, f165.2	Italy	NP	no	unclear	93	35.7	18,6*	55,9*	100	94,5*	100	93	0.357	0.201	0.542	1	0.962	1	Allplex (LOD: 4,167 copies/ml)	NP	unclear	unclear
f193.1		Weitzel, f193.1	Chile	NP	yes	unclear	773	#	#	#	91.3	89.1	93.2	773	#	#	#	91.3	89.1	93.2	Genesig (LOD: 0.33 copies/µl)	NP	wildtype	screening independent of symptoms
	SD Biosensor/Roche, Standard Q (nasal sampling, LFA)	SD Biosensor/Roche, Standard Q (nasal sampling, LFA; LOD not publicly available from manufacturer)
f35.4		Nikolai, f35.4	Germany	AN/MT	yes	fresh	96	91.2	76,3*	98,1*	98.4	91,3*	100*	96	0.912	0.77	0.97	1	0.942	1	Cobas (LOD: 0.009 TCID50/ml)	NP	wildtype	symptomatic
f153.1		Agarwal, f153.1	India	AN/MT	yes	fresh	467	89.7	72.6	97.8	99.5	98,4*	99,9*	467	0.897	0.726	0.978	0.995	#	#	TrueNat (LOD: 407 copies/ml)	AN/MT	unclear	symptomatic, high risk contact, screening independent of symptoms
f35.1		Nikolai, f35.1	Germany	AN/MT	yes	fresh	132	86.1	70,5*	95,3*	100	96,2*	100*	132	0.861	0.713	0.939	1	0.89	1	Cobas (LOD: 0.009 TCID50/ml)	NP	wildtype	symptomatic
f35.2		Nikolai, f35.2	Germany	AN/MT	yes	fresh	132	86.1	70,5*	95,3*	100	96,2*	100*	132	0.861	0.713	0.939	1	0.89	1	Cobas (LOD: 0.009 TCID50/ml)	NP	wildtype	symptomatic
f182.2		FIND, f182.2	Brazil	AN/MT	yes	fresh	214	84.6	74,7*	91,8*	99.3	96	99.9	214	0.846	0.75	0.91	0.993	0.96	0.999	2019-nCov CDC EUA Kit (LOD: 10^0.5 copies/µl)	NP	wildtype	symptomatic
f15.2		Lindner, f15.2	Germany	AN/MT	yes	fresh	144	82.5	67,2*	92,7*	100	96.5	100	180	0.825	0.66	0.898	1	0.965	1	Cobas (LOD: 0.009 TCID50/ml); TibMolBiol (LOD: 1-10 copies/reaction)	NP	wildtype	symptomatic
a53.2		Lindner, a53.2	Germany	AN/MT	yes	fresh	179	80.5	65,1*	91,2*	98.6	94.9	99,8*	179	0.805	0.66	0.898	0.986	0.949	0.996	Cobas (LOD: 0.009 TCID50/ml)	NP	wildtype	symptomatic, high risk contact
f45.2		Stohr, f45.2	Netherlands	AN/MT	unclear	fresh	1588	61.5	54,2*	68,4*	99.7	99.3	99.9	1611	0.615	0.544	0.681	0.997	0.993	0.999	Alinity (LOD: 100 copies/ml)	NP	wildtype	symptomatic, screening independent of symptoms
	SD Biosensor/Roche, Standard Q (nasopharyngeal sampling, LFA)	SD Biosensor/Roche, Standard Q (nasopharyngeal sampling, LFA; LOD not publicly available from manufacturer)
a57.1		Chaimayo, a57.1	Thailand	NP	no	unclear	454	98.3	91.1	100	98.7	97.1	99.6	454	0.983	0.9106	0.9996	0.9873	0.9706	0.9959	Allplex (LOD: 4,167 copies/ml)	NP	wildtype	symptomatic, high risk contact, screening independent of symptoms
f69.1		Kernéis, f69.1	France	NP	unclear	fresh	1109	94,2*	87,0*	98,1*	99	98,2*	99,5*	1109	0.94	0.86	0.98	1	0.98	0.99	TaqPath (LOD: 1.98 * 10^3 NDU/ml)	NP	wildtype	symptomatic, high risk contact, screening independent of symptoms
f86.1		Bruzzone, f86.1	Italy	unclear	no	banked	16	93.8	71.7	98.9	#	#	#	16	0.938	0.717	0.989	#	#	#	Allplex (LOD: 4,167 copies/ml)	unclear	wildtype	unclear
a35.1		Schwob, a35.1	Switzerland	NP	yes	banked	333	92.9	86.4	96.9	100	98,3*	100*	333	0.929	0.864	0.969	1	#	#	Cobas (LOD: 0.009 TCID50/ml); inhouse (LOD: N/A)	NP	wildtype	symptomatic
f35.3		Nikolai, f35.3	Germany	NP	yes	fresh	96	91.2	76,3*	98,1*	100	94.2	100	96	0.912	0.77	0.97	1	0.942	1	Cobas (LOD: 0.009 TCID50/ml)	NP	wildtype	symptomatic
f155.1		Kim, f155.1	Korea	NP	no	banked	165	89.2	79.1	95.6	96	90.1	98.9	165	0.892	0.791	0.956	0.96	0.901	0.989	Allplex (LOD: 4,167 copies/ml)	NP	wildtype	symptomatic, screening independent of symptoms
a05.2		Berger, a05.2	Switzerland	NP	yes	fresh	529	89	83.7	93.1	99.7	98.4	100	529	0.89	0.837	0.931	0.997	0.984	1	Cobas (LOD: 0.009 TCID50/ml)	NP	wildtype	symptomatic, high risk contact
a64.1		FIND, a64.1	Brazil	NP	yes	unclear	400	88.7	81,1*	94,0*	97.6	95.2	99,0*	400	0.887	0.813	0.934	0.976	0.952	0.988	2019-nCov CDC EUA Kit (LOD: 10^0.5 copies/µl)	NP	wildtype	symptomatic, high risk contact
a33.3		Schildgen, a33.3	Germany	BALF/ TW	no	unclear	73	88.1	74,4*	96,0*	19.4	7,5*	37,5*	73	0.881	#	#	0.194	#	#	RealStar (LOD: 10 NDU/ml)	BALF/ TW	unclear	unclear
f15.1		Lindner, f15.1	Germany	NP	yes	fresh	146	85	70,2*	94,3*	99.1	94,9*	100*	139	0.85	0.709	0.929	0.991	0.948	0.995	Cobas (LOD: 0.009 TCID50/ml); TibMolBiol (LOD: 1-10 copies/reaction)	NP	wildtype	symptomatic
a15.1		Iglὁi, a15.1	Netherlands	NP	yes	fresh	970	84.9	79,0*	89,8*	99.5	98.7	99,9*	970	0.849	0.791	0.894	0.995	0.987	0.998	Cobas (LOD: 0.009 TCID50/ml)	NP	wildtype	symptomatic, high risk contact
f182.1		FIND, f182.1	Brazil	NP	yes	fresh	214	84.6	74,7*	91,8*	99.3	96	99.9	214	0.846	0.75	0.91	0.993	0.96	0.999	2019-nCov CDC EUA Kit (LOD: 10^0.5 copies/µl)	NP	Gamma	symptomatic
f143.5		Van Honacker, f143.5	Belgium	NP	no	banked	98	82.8	70,6*	91,4*	100	91,2*	100*	98	0.828	#	#	1	#	#	inhouse (LOD: N/A)	NP	wildtype	unclear
a13.1		Gupta, a13.1	India	NP	yes	fresh	330	81.8	71,4*	89,7*	99.6	97.8	99.9	330	0.818	0.713	0.896	0.996	0.978	0.999	BGI Genomics (LOD: 150 copies/ml)	AN/MT	wildtype	symptomatic, high risk contact
f50.2		Jääskeläinen, f50.2	Finland	NP	no	banked	198	81	74,0*	86,8*	100	91,2*	100*	198	0.81	0.742	0.864	1	#	#	inhouse (LOD: N/A)	NP	wildtype	symptomatic, screening independent of symptoms
f09.1		Turcato, f09.1	Italy	NP	unclear	fresh	3410	80.3	74,4*	85,3*	99.1	98,7*	99,4*	3410	0.803	0.749	0.854	0.991	0.986	0.993	unclear	NP	wildtype	symptomatic, high risk contact, screening independent of symptoms
f81.1		Thell, f81.1	Austria	unclear	unclear	fresh	541	80.3	74.3	85.4	99.1	97.4	99.8	591	0.803	0.743	0.854	0.991	0.974	0.998	unclear	unclear	wildtype	symptomatic
a21.2		Lindner, a21.2	Germany	NP	yes	fresh	289	79.5	63,5*	90,7*	99.6	97.8	100	289	0.795	0.645	0.892	0.996	0.978	1	Cobas (LOD: 0.009 TCID50/ml)	NP	wildtype	symptomatic
f82.4		Yin, f82.4	Belgium	NP	yes	fresh	65	78.3	58.1	90.3	#	#	#	65	0.783	0.581	0.903	#	#	#	Cobas (LOD: 0.009 TCID50/ml)	NP	wildtype	symptomatic
a17.1		Krüger, a17.1	Germany/UK	NP	no	banked	1263	76.6	62,0*	87,7*	99.3	98.6	99,7*	1263	0.766	0.628	0.864	0.993	0.986	0.996	TibMolBiol (LOD: 1-10 copies/reaction); Allplex (LOD: 4,167 copies/ml); RealTime (LOD: 200 copies/ml); Genesig (LOD: 0.33 copies/µl); Cobas (LOD: 0.009 TCID50/ml)	NP	wildtype	symptomatic, high risk contact
f19.1		Möckel, f19.1	Germany	NP	yes	fresh	271	75.3	65,0*	83,8*	100	98,0*	100	271	0.753	0.658	0.834	1	0.984	1	Cobas (LOD: 0.009 TCID50/ml)	NP	wildtype	symptomatic
a21.1		Lindner, a21.1	Germany	AN/MT	no	fresh	289	74.4	57,9*	87,0*	99.2	97.1	99,9*	289	0.744	0.589	0.854	0.992	0.971	0.998	Cobas (LOD: 0.009 TCID50/ml)	NP	wildtype	symptomatic
f108.1		Caramello, f108.1	Italy	NP	yes	fresh	175	74.3	65,3*	82,1*	98.4	91,3*	100*	175	0.743	#	#	0.984	#	#	unclear	NP	wildtype	symptomatic, high risk contact
a53.1		Lindner, a53.1	Germany	NP	yes	fresh	179	73,2*	57,1*	85,8*	99.3	96	100	180	0.73	0.581	0.843	0.993	0.96	1	Cobas (LOD: 0.009 TCID50/ml); TibMolBiol (LOD: 1-10 copies/reaction)	NP	wildtype	symptomatic
f54.1		Salvagno, f54.1	Italy	NP	no	banked	321	72.5	64.6	79.5	99.4	96.8	100	321	0.725	0.646	0.795	0.994	0.968	1	Allplex (LOD: 4,167 copies/ml)	NP	wildtype	symptomatic, high risk contact
a08.1		Cerutti, a08.1	Italy	NP	no	banked	185	72.1	62,5*	80,5*	100	95,6*	100*	185	0.721	#	#	1	#	#	Allplex (LOD: 4,167 copies/ml); Simplexa (LOD: 500 copies/ml); Cobas (LOD: 0.009 TCID50/ml)	NP	wildtype	symptomatic
f19.2		Möckel, f19.2	Germany	NP	yes	fresh	202	72	50,6*	87,9*	99.4	96,9*	100*	2020	0.72	0.533	0.867	0.994	0.973	0.999	Cobas (LOD: 0.009 TCID50/ml)	NP	wildtype	symptomatic
f126.1		Fernandez-Montero, f126.1	Spain	NP	yes	fresh	2543	71.43	56.74	83.42	99.68	99.37	99.86	2543	0.7143	0.5674	0.8342	0.9968	0.9937	0.9986	QuantStudio (LOD: 1.98 * 10^3 NDU/ml)	OP	wildtype	high risk contact, screening independent of symptoms
f181.2		FIND, f181.2	Peru	NP	yes	fresh	335	71	61,1*	79,6*	99.6	97,7*	100*	335	0.71	0.615	0.79	0.996	0.976	0.999	Norgen Biotek (LOD: N/A)	NP	wildtype	symptomatic
a16.1		Krüttgen, a16.1	Germany	NP	no	banked	150	70.7	59,0*	80,6*	96	88,8*	99,2*	150	0.707	#	#	0.96	#	#	RealStar (LOD: 10 NDU/ml)	NP	unclear	symptomatic
a27.1		Nalumansi, a27.1	Uganda	NP	yes	banked	262	70	59,4*	79,2*	92,4*	87,4*	95,9*	262	0.7	0.6	0.79	0.92	0.87	0.96	TibMolBiol (LOD: 1-10 copies/reaction)	NP	unclear	symptomatic, screening independent of symptoms
f36.1		Pena, f36.1	Chile	NP	yes	fresh	842	69.9	58,0*	80,1*	99.6	98.86	99.87	842	0.698	0.585	0.792	0.996	0.988	0.998	GenomeCov19 (LOD: 5 copies/reaction)	NP	wildtype	high risk contact, screening independent of symptoms
f31.4		Favresse, f31.4	Belgium	NP	no	fresh	188	69.8	59.6	78.8	100	96.1	100	188	0.698	0.596	0.788	1	0.961	1	TibMolBiol (LOD: 1-10 copies/reaction)	NP	wildtype	symptomatic, screening independent of symptoms
f97.1		Holzner, f97.1	Germany	NP	unclear	fresh	2375	68.8	64,7*	72,6*	99.56	99,1*	99.82	2375	0.6887	0.6701	0.7073	0.9956	0.993	0.9982	Alinity (LOD: 100 copies/ml); GeneXpert (LOD: 0.02 PFU/ml); RealStar (LOD: 10 NDU/ml)	NP	wildtype	symptomatic, screening independent of symptoms
f172.1		Jegerlehner, f172.1	Swiss	NP	no	banked	1462	65.3	56.8	73.1	99,8*	99.5	100	1462	0.653	0.568	0.731	0.995	0.995	1	Cobas (LOD: 0.009 TCID50/ml); Allplex (LOD: 4,167 copies/ml)	NP	Alpha	symptomatic, high risk contact, screening independent of symptoms
f20.2		Osterman, f20.2	Germany	NP	no	banked	642	64.45	58,3*	70,3*	97.67	95.63	98,9*	386	0.645	0.584	0.701	0.977	0.956	0.988	Cobas (LOD: 0.009 TCID50/ml); XpertXpress (LOD: 0.02 PFU/ml)	NP	wildtype	symptomatic, screening independent of symptoms
f123.1		Abdul-Mumin, f123.1	Ghana	NP	unclear	fresh	193	64,3*	48,0*	78,4*	81,5*	74,3*	87,3*	193	0.64	0.49	0.79	0.81	0.75	0.87	AgilentAriaMx (LOD: 1.5 copies/ml)	NP	wildtype, Alpha, Eta	symptomatic, high risk contact
f64.2		Schuit, f64.2	Netherlands	NP	yes	fresh	1596	62.9	54	71.1	99.5	98.9	99.8	1596	0.629	0.54	0.711	0.995	0.989	0.998	unclear	NP	wildtype	symptomatic, high risk contact, screening independent of symptoms
f103.2		Koeleman, f103.2	Netherlands	NP	no	banked	80	62.5	45.8	77,3*	87.5	73,2*	95,8*	80	0.625	0.458	0.768	0.875	0.724	0.953	ELITe InGenius (LOD: N/A); GeneXpert (LOD: 0.02 PFU/ml); in-house (LOD: N/A)	NP	wildtype	symptomatic
f87.4		Homza, f87.4	Czech Republic	NP	yes	fresh	139	61.9	45.6	76.4	99	94.4	100	139	0.619	0.456	0.764	0.99	0.944	1	Diana Biotechnologies (LOD: N/A)	NP	unclear	symptomatic, high risk contact
f150.1		Wertenauer, f150.1	Germany	NP	yes	fresh	2215	60.4	54,9*	65,6*	99.7	99,4*	99,9*	2215	0.604	#	#	0.997	#	#	Rida (LOD: 4,3 copies/ml)	NP	Alpha	symptomatic, high risk contact, screening independent of symptoms
f44.1		Ristic, f44.1	Serbia	NP	unclear	fresh	120	58.1	42.1	73	100	95,3*	100*	120	0.581	0.421	0.73	1	#	#	inhouse (LOD: N/A)	NP	wildtype	symptomatic
f26.1		Kannian, f26.1	India	saliva	no	unclear	37	55,6*	35,3*	74,5*	100	69,2*	100*	37	0.56	#	#	1	#	#	unclear	saliva	unclear	unclear
f143.6		Van Honacker, f143.6	Belgium	NP	no	unclear	4195	54.2	49,0*	59,4*	99.7	99,5*	99,8*	4195	0.542	#	#	0.997	#	#	inhouse (LOD: N/A)	NP	wildtype	symptomatic, screening independent of symptoms
f181.1		FIND, f181.1	India	NP	yes	fresh	333	54.1	44,3*	63,7*	97.3	94.3	99,0*	333	0.541	0.448	0.632	0.973	0.943	0.988	RealStar (LOD: 10 NDU/ml)	NP	wildtype	symptomatic, high risk contact, screening independent of symptoms
f33.3		Baro, f33.3	Spain	NP	no	banked	286	43.6	33.7	53.8	96.2	92.4	98.5	286	0.436	0.337	0.538	0.962	0.924	0.985	Allplex (LOD: 4,167 copies/ml)	NP	wildtype	screening independent of symptoms
f32.2		Kohmer, f32.2	Germany	NP	no	fresh	100	43.2	31,8*	55.3	100	86.8	100	100	0.432	0.378	0.553	1	0.868	1	Cobas (LOD: 0.009 TCID50/ml)	NP	wildtype	unclear
f34.1		Caruana, f34.1	Switzerland	NP	no	banked	532	41.2	32,1*	50,8*	99,8*	98,7*	100*	532	0.412	#	#	0.997	#	#	GeneXpert (LOD: 0.02 PFU/ml); Cobas (LOD: 0.009 TCID50/ml)	NP	wildtype	symptomatic, screening independent of symptoms
a08.2		Cerutti, a08.2	Italy	NP	no	fresh	145	40	5,3*	85,3*	100	97,4*	100*	145	0.4	#	#	1	#	#	Allplex (LOD: 4,167 copies/ml); Simplexa (LOD: 500 copies/ml); Cobas (LOD: 0.009 TCID50/ml)	NP	wildtype	screening independent of symptoms
f142.1		Dankova, f142.1	Slovakia	NP	yes	fresh	1227	37.84	22,5*	55,2*	100	99,7*	100*	1227	0.3784	#	#	1	#	#	GeneriBiotech (LOD: 2.1 copies/reaction)	NP	wildtype	unclear
f136.1		Lee, f136.1	Korea	NP	no	banked	680	28.7	24.2	33.5	100	98.8	100	680	0.287	0.242	0.335	1	0.988	1	PowerChek (LOD: 4 copies/µl); Allplex (LOD: 4,167 copies/ml); SD Biosensor (LOD: 0.5 copies/µl); Real-Q (LOD: 3.125 copies/µl)	NP	wildtype	unclear
f75.1		Caruana, f75.1	Switzerland	NP	unclear	fresh	116	28.6	3,7*	71,0*	98.2	93,5*	99,8*	116	0.286	#	#	0.982	#	#	Cobas (LOD: 0.009 TCID50/ml); QuantStudio (LOD: 1.98 * 10^3 NDU/ml)	NP	wildtype	screening independent of symptoms
f157.1		Osterman, f157.1	Germany	unclear	no	banked	409	23.58	15,9*	32,8*	100	98.75	100	409	0.2358	0.1652	0.325	1	0.9875	1	Allplex (LOD: 4,167 copies/ml); Cobas (LOD: 0.009 TCID50/ml); GeneXpert (LOD: 0.02 PFU/ml)	NP	Alpha	unclear
f104.1		Šterbenc, f104.1	Slovenia	NP	no	fresh	36	#	#	#	100	#	#	36	#	#	#	1	#	#	Allplex (LOD: 4,167 copies/ml); BioRad (LOD: 150 copies/ml)	NP	wildtype	screening independent of symptoms
f190.2		Fourati, f190.2	France	NP	no	banked	634	#	#	#	93.2	89.9	95.6	634	#	#	#	0.932	0.899	0.956	inhouse (LOD: N/A); RealStar (LOD: 10 NDU/ml)	NP	Alpha	symptomatic
f187.1		Korenkov, f187.1	Germany	NP	yes	fresh	1849	#	#	#	#	#	#	1849	#	#	#	#	#	#	TibMolBiol (LOD: 1-10 copies/reaction); Cobas (LOD: 0.009 TCID50/ml); Alinity (LOD: 100 copies/ml); GeneXpert (LOD: 0.02 PFU/ml)	NP	wildtype	symptomatic, high risk contact, screening independent of symptoms
f101.1		Kumar, f101.1	India	NP	no	fresh	204	#	#	#	#	#	#	204	#	#	#	#	#	#	BioRad (LOD: 150 copies/ml)	NP	wildtype	screening independent of symptoms
	Sekisui Medical, Rapid Testa (LFA)	Sekisui Medical, Rapid Testa (LFA; LOD not publicly available from manufacturer)
f194.2		Suzuki, f194.2	Japan	NP	unclear	fresh	1127	78.4	67.3	87.1	97.6	96.5	98.5	1127	0.784	0.673	0.871	0.976	0.965	0.985	NIID Japan (LOD: N/A)	NP	Alpha	symptomatic, high risk contact, screening independent of symptoms
f194.1		Suzuki, f194.1	Japan	NP	unclear	fresh	1127	71.6	59.9	81.5	99.2	98.5	99.7	1127	0.716	0.599	0.815	0.992	0.985	0.997	NIID Japan (LOD: N/A)	NP	Alpha	symptomatic, high risk contact, screening independent of symptoms
	Shenzhen Bioeasy Biotechnology, 2019-nCov Antigen Rapid Test Kit (LFA; requires reader)	Shenzhen Bioeasy Biotechnology, 2019-nCov Antigen Rapid Test Kit (LFA; requires reader; LOD not publicly available from manufacturer)
a31.1		Porte, a31.1	Chile	NP	no	banked	127	93.9	86,3*	98,0*	100	92,1*	100*	127	0.939	0.865	0.974	1	#	#	Genesig (LOD: 0.33 copies/µl)	NP	wildtype	symptomatic
a41.4		Weitzel, a41.4	Chile	NP	no	banked	111	85	75,3*	92,0*	100	88,8*	100	111	0.85	0.756	0.912	1	0.89	1	Genesig (LOD: 0.33 copies/µl)	NP	wildtype	symptomatic
a58.1		Parada-Ricart, a58.1	Spain	NP	yes	fresh	172	73,1*	52,2*	88,4*	85,6*	78,9*	90,9*	172	#	#	#	#	#	#	unclear	NP	wildtype	unclear
a17.2		Krüger, a17.2	Germany	NP	no	fresh	727*	66.7	41.7	84.8	93.1	91	94.8	727	0.667	0.417	0.848	0.931	0.91	0.948	TibMolBiol (LOD: 1-10 copies/reaction); Allplex (LOD: 4,167 copies/ml); RealTime (LOD: 200 copies/ml); Genesig (LOD: 0.33 copies/µl); Cobas (LOD: 0.009 TCID50/ml)	NP	wildtype	symptomatic, high risk contact
	Siemens Healthineers, CLINITEST Rapid COVID-19 Antigen Test (LFA)	Siemens Healthineers, CLINITEST Rapid COVID-19 Antigen Test (LFA; LOD as per manufacturer's instructions: 1,15 * 10^2 TCID50/ml)
f160.1		Merino-Amador, f160.1	Spain	NP	yes	fresh	450	93,2*	88,7*	96,3*	99.2	97.2	99,9*	450	0.933	0.897	0.968	0.992	0.972	0.998	Allplex (LOD: 4,167 copies/ml); Genomica (LOD: N/A); TaqPath (LOD: 1.98 * 10^3 NDU/ml); GeneXpert (LOD: 0.02 PFU/ml); Cobas (LOD: 0.009 TCID50/ml)	NP	wildtype	symptomatic, high risk contact
f29.1		Torres, f29.1	Spain	NP	yes	fresh	178	80.2	70,6*	87,8*	100	95.8	100	178	0.802	0.709	0.871	1	0.958	1	TaqPath (LOD: 1.98 * 10^3 NDU/ml)	NP	wildtype	symptomatic
f29.2		Torres, f29.2	Spain	NP	yes	fresh	92	60	38,7*	78,9*	100	94.6	100	92	0.6	0.407	0.766	1	0.946	1	TaqPath (LOD: 1.98 * 10^3 NDU/ml)	NP	wildtype	high risk contact
f33.2		Baro, f33.2	Spain	NP	no	banked	286	51.5	41.3	61.6	98.4	95.3	99,7*	286	0.515	0.413	0.616	0.984	0.953	0.996	Allplex (LOD: 4,167 copies/ml)	NP	wildtype	screening independent of symptoms
	Spring Healthcare Services, SARS-CoV-2 Antigen Rapid Tests Cassette (LFA)	Spring Healthcare Services, SARS-CoV-2 Antigen Rapid Tests Cassette (LFA; LOD as per manufacturer's instructions: 1.25 * 10^3 TCID50/ml)
f73.4		Pickering, f73.4	UK	AN/MT	no	banked	200	77	67,5*	84,8*	98	93	99,8*	200	0.77	0.679	0.842	0.98	0.93	0.996	AusDiagnostics (LOD: N/A)	NP	wildtype	unclear
	Stark, Portable Cov-2 Antigen Lab (LFA)	Stark, Portable Cov-2 Antigen Lab (LFA; Analytical sensitivity as per manufacturer's instructions: 10 pg/µl of viral spike and/or nucleocapsid protein)
f140.1		Di Domenico, f140.1	Italy	saliva	yes	fresh	433	100	90.3	100	96.2	93.8	97.9	433	1	0.903	1	0.962	0.938	0.979	QuantStudio (LOD: 1.98 * 10^3 NDU/ml)	NP	Alpha	screening independent of symptoms
	Sugentech, SGTi-flex COVID-19 Ag (LFA)	Sugentech, SGTi-flex COVID-19 Ag (LFA; LOD not publicly available from manufacturer)
f61.2		Shidlovskaya, f61.2	Russia	NP	yes	fresh	106	52.56	40.9	63.99	96.4	81.7	99.9	106	0.526	0.409	0.64	0.964	0.817	0.999	FRT (LOD: N/A)	NP	wildtype	symptomatic
	SureScreen Diagnostics, COVID-19 Rapid Antigen Fluorescent (LFA; requires reader)	SureScreen Diagnostics, COVID-19 Rapid Antigen Fluorescent (LFA; requires reader; LOD not publicly available from manufacturer)
f73.6		Pickering, f73.6	UK	AN/MT	no	banked	200	69	59,0*	77,9*	98	93	99,8*	200	0.69	0.594	0.772	0.98	0.93	0.996	AusDiagnostics (LOD: N/A)	NP	wildtype	unclear
f73.7		Pickering, f73.7	UK	AN/MT	no	banked	141	60.3	51,7*	68,4*	#	#	#	141	0.603	0.52	0.68	#	#	#	AusDiagnostics (LOD: N/A)	NP	wildtype	unclear
	SureScreen Diagnostics, COVID-19 Rapid Antigen Visual Read (LFA)	SureScreen Diagnostics, COVID-19 Rapid Antigen Visual Read (LFA; LOD not publicly available from manufacturer)
f73.14		Pickering, f73.14	UK	AN/MT	no	banked	23	74,0*	51,6*	89,8*	#	#	#	23	0.739	#	#	#	#	#	AusDiagnostics (LOD: N/A)	NP	wildtype	unclear
f73.15		Pickering, f73.15	UK	AN/MT	no	banked	23	65.2	42,7*	83,6*	#	#	#	23	0.652	#	#	#	#	#	AusDiagnostics (LOD: N/A)	NP	wildtype	unclear
f73.3		Pickering, f73.3	UK	AN/MT	no	banked	200	65	54,8*	74,3*	100	96,4*	100*	200	0.65	0.553	0.736	1	0.963	1	AusDiagnostics (LOD: N/A)	NP	wildtype	unclear
f73.13		Pickering, f73.13	UK	AN/MT	no	banked	23	61,0*	38,5*	80,3*	#	#	#	23	0.608	#	#	#	#	#	AusDiagnostics (LOD: N/A)	NP	wildtype	unclear
f33.5		Baro, f33.5	Spain	NP	no	banked	286	28.8	20.2	38.6	97.8	94.5	99.4	286	0.288	0.202	0.386	0.978	0.945	0.994	Allplex (LOD: 4,167 copies/ml)	NP	wildtype	screening independent of symptoms
	V-Chek, SARS-COV-2 RAPID AG TEST (LFA)	V-Chek, SARS-COV-2 RAPID AG TEST (LFA; LOD not publicly available from manufacturer)
f146.1		Kipritci, f146.1	Turkey	NP	unclear	fresh	110	61.8	43,6*	77,8*	100	95,3*	100*	110	0.618	0.454	0.781	1	#	#	TibMolBiol (LOD: 1-10 copies/reaction)	NP	unclear	unclear
	VivaCheck Biotech, VivaDiag SARS-CoV-2 Ag Rapid Test (LFA)	VivaCheck Biotech, VivaDiag SARS-CoV-2 Ag Rapid Test (LFA; LOD not publicly available from manufacturer)
f87.5		Homza, f87.5	Czech Republic	NP	yes	fresh	268	41.8	31.5	52.6	96	92	98.4	268	0.418	0.315	0.526	0.96	0.92	0.984	Diana Biotechnologies (LOD: N/A)	NP	unclear	symptomatic, high risk contact
	Xiamen Biotime Biotechnology, SARS-CoV-2 Antigen Rapid Qualitative Test (LFA)	Xiamen Biotime Biotechnology, SARS-CoV-2 Antigen Rapid Qualitative Test (LFA; LOD not publicly available from manufacturer)
f68.1		Seitz, f68.1	Austria	saliva	yes	fresh	40	44.4	21,5*	69,2*	100	84,6*	100*	40	0.444	#	#	1	#	#	unclear	saliva	Alpha, Beta	symptomatic, screening independent of symptoms
	Zhuhai Encode Medical Engineering, SARS-CoV-2 Antigen Rapid Test (LFA)	Zhuhai Encode Medical Engineering, SARS-CoV-2 Antigen Rapid Test (LFA; LODnot publicly available from manufacturer)
f73.5		Pickering, f73.5	UK	AN/MT	no	banked	200	74	64.3	82,3*	100	96,4*	100	200	0.74	0.646	0.816	1	0.963	1	AusDiagnostics (LOD: N/A)	NP	wildtype	unclear
f73.9		Pickering, f73.9	UK	AN/MT	no	banked	90	74.4	64.2	83,1*	#	#	#	90	0.744	0.646	0.823	#	#	#	AusDiagnostics (LOD: N/A)	NP	wildtype	unclear
0		* these values were either not inlcuded in the respective publication but could be calculated from other values presented, or were recalculated to align statistical methods
		Abbreviations: LFA = LFA; NP = nasopharyngeal; AN /MT = anterior nasal / mid-turbinate; OP = oropharnygeal; CI = confidence interval
		Underlined samples size: head-to-head studies
		Underlined author: not peer-reviewed
		References Instructions for use
		AAZ, COVID-VIRO; available online at: https://www.covid19aaz.com/wp-content/uploads/2021/03/AAZ.CV_.11-L-20210121-IFU-COVID-VIRO-EN-3.pdf
		Abbott, BinaxNOW; available online at: https://www.fda.gov/media/141570/download
		Abbott, Panbio; available online at: https://www.globalpointofcare.abbott/en/product-details/panbio-covid-19-ag-antigen-test-ww.html
		Abbott, Panbio; available online at: https://www.globalpointofcare.abbott/en/product-details/panbio-covid-19-ag-antigen-test-ww.html
		Access Bio, CareStart COVID-19 Antigen Test; available online at: https://www.fda.gov/media/142919/download
		ACON, Flowflex SARS-CoV-2 LF; available online at: https://www.fda.gov/media/152698/download
		AMEDA Labordiagnostik, AMP Rapid Test SARS-CoV-2 Ag; available online at: https://www.amp-med.com/_files/ugd/3cc657_ef00658371cf4dfa8f19119cbdd04854.pdf
		Becton, Dickinson and Company, BD Antigen Test; available online at: https://www.fda.gov/media/151761/download
		Becton, Dickinson and Company, BD Veritor; available online at: https://www.fda.gov/media/139755/download
		Bionote, NowCheck; available online at: https://www.bionote.co.kr/sub/product/bio/view.html?idx=5&curpage=1&search_txt=#list03
		Bionote, NowCheck; available online at: https://www.bionote.co.kr/sub/product/bio/view.html?idx=6&curpage=1&search_txt=#content
		Bioperfectus Technologies, Novel Corona Virus Ag Rapid Test; available online at: https://www.bioperfectus.com/ProductDetail/NovelCoronaVirusSARSCoV2AgRapidTestKitPrepacked
		Bio-Rad, Coronavirus Ag Rapid Test Cassette; available online at: https://www.bio-rad.com/sites/default/files/webroot/web/pdf/cdg/literature/IFU_12015553_16009194_032021_EN_GBL.pdf
		Biotical Health, SARS-CoV-2 Ag Card; available online at: https://biotical.es/wp-content/uploads/2021/09/RTB-25CoV2C-SARS-CoV-2-Ag-EN-ES-v.04.pdf
		CerTest Biotec, SARS-CoV-2 one step test card; available online at: https://www.certest.es/wp-content/uploads/2021/12/IU-SC820001P-PC-PCCenes1021-v.00.pdf
		Coris BioConcept, COVID-19 Ag Respi-Strip; available online at: https://www.corisbio.com/pdf/Products/COVID-19-Respi-Strip_20201113.pdf
		Denka, Quick Navi; available online at: https://www.denka.co.jp/eng/pdf/product/medical/detail/00336/COVID19_A3_Eng202201.pdf
		Dräger, Antigen Test SARS-CoV-2; available online at: https://www.draeger.com/Library/Content/Gebrauchsanweisung_Laientest.pdf
		GenBody, COVID-19 Ag test; available online at: https://www.fda.gov/media/150788/download
		Gold Standard Diagnostics (manufactured by Edinburgh Genetics), NovaGen SARS-CoV-2 Ag Rapid Test; available online at: https://www.goldstandarddiagnostics.com/home/products/rapid-tests/covid-19-antigen-rapid-tests/gsd-novagen-sars-cov-2-ag-rapid-test/
		Green Cross Medical Sciences Corp., Genedia W COVID-19 Ag; available online at: http://www.greencrossms.com/eng/product/productView.do?code1=002&code2=002001&productSeq=118
		Hotgen, Novel Coronavirus 2019-nCoV Antigen Test Colloidal Gold; available online at: http://en.hotgen.com.cn/product/pro-detail-174.htm
		JOYSBIO Biotechnology, COVID-19 Antigen Rapid Test Kit; available online at: https://en.joysbio.com/covid-19-antigen-rapid-test-kit/
		Liming Bio Products, StrongStep SARS-CoV-2 Antigen Rapid Test; available online at: https://www.limingbio.com/sars-cov-2-antigen-rapid-test%ef%bc%88professional-use%ef%bc%89-2-product/
		LumiraDx, COVID-19 SARS-CoV-2 Antigen Test; available online at: https://www.lumiradx.com/assets/pdfs/covid-19-antigen-test/sars-cov-2-antigen-product-insert/sars-cov-2-ag-test-strip-product-insert-eua.pdf?v=6
		nal von minden, NADAL; available online at: https://www.nal-vonminden.com/pdf/Gebrauchsanweisungen%20NADAL%20COVID-19%20Ag%20Test%20243117%20_CE0197.pdf
		NanoEntek, FREND COVID-19 Ag; available online at: http://nanoentek.com/theme/nanont2_en/shop/02/product01_view.php?it_id=1608092888#detail_down
		Panion & BF Biotech Inc, Vstrip COVID-19 Antigen Rapid Test; available online at: https://www.vstriptech.com/product/detail/22
		Phase Scientific International, INDICAID COVID-19 Rapid Antigen Test; available online at: https://us.phasescientific.com/indicaid-rapid-antigen-test/
		Premier Medical Corporation, Sure Status COVID-19 Antigen Card Test; available online at: https://www.premiermedcorp.com/product/sure-status-covid-19-antigen-card-test
		Quidel, Sofia SARS Antigen FIA; available online at: https://www.quidel.com/sites/default/files/product/documents/EF1438906EN00.pdf
		R-Biopharm, RIDA QUICK SARS-CoV-2 Antigen; available online at: https://clinical.r-biopharm.com/de/produkte/ridaquick-sars-cov-2-antigen/
		Romed Holland, SARS-CoV-2 Antigen Schnelltest Kassette; available online at: https://www.romed.nl/de/produkte/covid-19-schnelltestkassettes/antigen-schnelltests/antigen-schnelltests/romed-covid-19-antigen-schnelltest-verpackt-pro-20-stuck-nasenabstrich-covid-r20-ag600/groups/g+c+a+nr+view
		Salofa Oy, Sienna-Clarity COVID-19 Antigen Rapid Test Cassette; available online at: https://www.fda.gov/media/149055/download
		Siemens Healthineers, CLINITEST Rapid COVID-19 Antigen Test; available online at: https://www.siemens-healthineers.com/de/point-of-care-testing/covid-19-testing/covid-19-tests/clinitest-covid-19-antigen-test
		Spring Healthcare Services, SARS-CoV-2 Antigen Rapid Tests Cassette; available online at: https://springhealthcare.org/wp-content/uploads/2022/01/Acrobat-Document.pdf
