# Supplementary material for: Accuracy of rapid point-of-care antigen-based diagnostics for SARS-CoV-2: An updated systematic review and meta-analysis with meta-regression analyzing influencing factors
Source: PLoS Med. 2022 May 26;19(5):e1004011. doi: 10.1371/journal.pmed.1004011 (PMC9187092; doi:10.1371/journal.pmed.1004011)
Supplement: S3 Table — (XLSX) [file pmed.1004011.s016.xlsx]

## Sheet: Tabelle1
Overall and sensitvity analysis
	N datasets	Total Sample Size	Pooled Sensitivity (95% CI)	Pooled Specificity (95% CI)	Cochran Q	P Vaue	I2
All	267	198584	72,0% (69,8-74,2)	98,9% (98,6-99,1)	263.46	0.53	0
All - only peer-reviewed	216	166864	71,1% (68,5-73,6)	98,9% (98,6-99,1)	216.78	0.45	0.0082
All - exlcuding case control	213	181872	71,9% (69,4-74,2)	99,0% (98,8-99,2)	207.29	0.58	0
All - only manufacturer independent	190	142515	70,3% (67,6-72,9)	99,0% (98,7-99,2)	201.98	0.25	0.0643
Subgroup analysis
Per testing procedure	N datasets	Total Sample Size	Pooled Sensitivity (95% CI)	Pooled Specificity (95% CI)	Cochran Q	P Vaue	I2
IFU	125	107758	76,3% (73,7-78,7)	99,1% (98,8-99,3)	107.85	0.85	0
non-IFU	107	45319	66,7% (62,6-70,6)	98,4% (97,8-98,8)	83.63	0.95	0
unclear	35	45507	71,6% (65,5-77,0)	99,1% (98,6-99,5)	38.78	0.26	0.1233
Per Ct-value	N datasets	Total Sample Size	Pooled Sensitivity (95% CI)	Pooled Specificity (95% CI)	Cochran Q	P Value	I2
Ct-value < 20	60	2200	97,9% (96,9-98,9)	n/a	92.12	0.0038	0.3596
Ct-value =/> 20	36	1850	85,9% (80,0-91,8)	n/a	419.62	2e-67	0.9166
Ct-value < 25	132	12791	90,6% (88,0,3-93)	n/a	1095.73	5.7e-152	0.8804
Ct-value =/> 25	59	2509	54,4% (47,3-61,5)	n/a	1702.35	8.1e-308	0.9659
Ct-value < 30	139	15951	76,8% (73,1-80,4)	n/a	2664.74	0	0.9482
Ct-value =/> 30	62	1714	18,7% (13,9-23,4)	n/a	387.33	5.6e-49	0.8425
Per sample type	N datasets	Total Sample Size	Pooled Sensitivity (95% CI)	Pooled Specificity (95% CI)	Cochran Q	P Vaue	I2
AN/MT	52	84020	77,3% (73,0-81,0)	99,1% (98,6-99,4)	46.07	0.67	0
NP	197	104341	70,8% (68,3-73,2)	98,8% (98,6-99,1)	164.97	0.95	0
saliva	4	1216	50,1% (7,7-92,3)	99,0% (96,4-99,7)	3	0.39	0.0007
unclear	9	5276	78,1% (63,0-88,2)	99,2% (97,9-99,7)	8.16	0.42	0.0194
Per symptom status	N datasets	Total Sample Size	Pooled Sensitivity (95% CI)	Pooled Specificity (95% CI)	Cochran Q	P Vaue	I2
Asymptomatic	57	72457	56,8% (50,9-62,4)	99,1% (98,7-99,4)	58.93	0.37	0.0497
Symptomatic	110	55186	76,2% (73,3-78,9)	98,6% (98,1-98,9)	108.49	0.5	0
DOS < 7	26	9470	81,9% (77,7-85,5)	98,6% (97,8-99,1)	27.13	0.35	0.0784
DOS > 7	13	620	51,8% (41,5-61,9)	95,9% (92,5-97,8)	11.62	0.48	0
Per virus variant	N datasets	Total Sample Size	Pooled Sensitivity (95% CI)	Pooled Specificity (95% CI)	Cochran Q	P Vaue	I2
Alpha	26	19512	67,0% (58,5-74,5)	99,3% (98,7-99,6)	22.48	0.61	0
unclear	38	13246	72,0% (64,9-78,1)	97,2% (95,3-98,3)	30.85	0.75	0
wildtype	188	153522	72,3% (69,7-74,7)	99,0% (98,7-99,2)	176.09	0.71	0
wildtype, Alpha	6	8753	72,0% (57,9-82,8)	99,6% (98,4-99,9)	3.27	0.66	0
Per age group	N datasets	Total Sample Size	Pooled Sensitivity (95% CI)	Pooled Specificity (95% CI)	Cochran Q	P Vaue	I2
Age < 18 years	10	5137	69,8% (61,0-77,3)	99,2% (98,1-99,7)	8.35	0.5	0%
Age =/> 18 years	102	62433	74,8% (71,5-77,8)	99,1% (98,8-99,3)	72.64	0.99	0%
Test specific analysis
Test assessed - bivariate	N datasets	Total Sample Size	Pooled Sensitivity (95% CI)	Pooled Specificity (95% CI)	Cochran Q	P Vaue	I2
BD Veritor	7	5721	71,2% (56,8-82,3)	99,2% (98,6-99,6)	4.84	0.56	0
BinaxNow	11	31104	68,5% (54,3-79,9)	99,4% (98,2-99,8)	7.8	0.65	0
CLINITEST	4	1006	75,2% (49,8-90,3)	98,7% (97,2-99,4)	1.81	0.61	0
Coris	7	1882	48,4% (36,1-61,0)	99,1% (98,1-99,6)	5.85	0.44	0
Innova	4	7218	72,2% (47,1-88,4)	99,3% (94,1-99,9)	1.99	0.57	0
LumiraDx	11	4772	82,7% (73,2-89,4)	96,9% (94,4-98,3)	10.86	0.37	0.0791
Panbio	48	32370	71,9% (66,8-76,4)	99,5% (99,2-99,7)	36.05	0.88	0
Rapigen	6	2116	62,0% (46,7-75,2)	98,5% (94,0-99,6)	3.64	0.6	0
Sofia	11	9739	76,4% (70,9-81,2)	99,0% (98,3-99,4)	9.03	0.53	0
Standard F	11	9259	66,4% (57,3-74,4)	97,9% (96,9-98,5)	9.79	0.46	0
Standard Q	51	35664	70,9% (65,9-75,5)	98,8% (98,2-99,2)	41.49	0.8	0
Standard Q nasal	8	2952	81,4% (73,8-87,2)	99,1% (98,4-99,5)	3.41	0.84	0
Test assessed - univariate	N datasets	Total Sample Size	Pooled Sensitivity (95% CI)	Cochran Q	P Vaue	I2	N datasets	Total Sample Size	Pooled Specificity (95% CI)	Cochran Q	P Vaue	I2
SureScreen V	5	555	57,7% (40,9-74,4)	38.48	8,9E-8	0.896	n/a	n/a	n/a	n/a	n/a	n/a
Nadal	5	1026	56,6% (26,9-86,3)	111.16	4.1e-23	0.964	4	902	91,1% (80,2-100)	66.84	2e-14	0.9551
Test assessed - Ct-value < 20	N datasets	Total Sample Size	Pooled Sensitivity (95% CI)	Cochran Q	P Value	I2
Panbio	14	616	97,2% (95,3-99,2)	15.98	0.25	0.1867
Standard Q	15	833	98,1% (96,3-99,9)	11.57	0.64	0
Test assessed - Ct-value =/> 20	N datasets	Total Sample Size	Pooled Sensitivity (95% CI)	Cochran Q	P Value	I2
Panbio	7	636	89,2% (82,1-96,3)	53.73	8.3e-10	0.8883
Standard Q	10	411	89,0% (81,0-96,9)	54.12	1.8e-08	0.8337
Test assessed - Ct-value < 25	N datasets	Total Sample Size	Pooled Sensitivity (95% CI)	Cochran Q	P Value	I2
Coris	4	233	76,0% (58,0-94,0)	15.52	0.0014	0.8067
Innova	4	214	75,5% (48,0-100)	70.84	2.8e-15	0.9576
Panbio	27	5769	89,8% (85,4-94,3)	262.54	5.9e-41	0.901
Standard F	7	305	95,5% (91,3-99,8)	12.04	0.06	0.5018
Standard Q	21	2309	92,6% (88,5-96,7)	102.21	5.1e-13	0.8043
Test assessed - Ct-value =/> 25	N datasets	Total Sample Size	Pooled Sensitivity (95% CI)	Cochran Q	P Value	I2
Panbio	13	969	51,2% (39,4-63)	466.96	2.4e-92	0.9743
Standard Q	11	413	56,4% (45,1-67,8)	113.9	8.7e-20	0.9122
Test assessed - Ct-value < 30	N datasets	Total Sample Size	Pooled Sensitivity (95% CI)	Cochran Q	P Value	I2
BinaxNow	6	332	83% (69,5-96,5)	33.77	2.6e-06	0.852
LumiraDx	6	358	92,6% (86,8-98,5)	29.05	2.3e-05	0.8279
Panbio	31	5993	73,7% (66-81,3)	492.19	4.8e-85	0.939
Standard F	8	475	77,1% (65,8-88,3)	98.7	2e-18	0.9291
Standard Q	25	5477	75,7% (67,9-83,4)	562.11	2e-103	0.9573
Test assessed - Ct-value =/> 30	N datasets	Total Sample Size	Pooled Sensitivity (95% CI)	Cochran Q	P Value	I2
LumiraDx	4	83	36% (26,1-45,9)	5.65	0.13	0.4694
Panbio	13	444	22,8% (12,2-33,4)	106.64	2.8e-17	0.8875
Standard Q	15	499	20,4% (10,5-30,3)	82.45	9.9e-12	0.8302
Test assessed - IFU conforming	N datasets	Total Sample Size	Pooled Sensitivity (95% CI)	Cochran Q	P Vaue	I2	N datasets	Total Sample Size	Pooled Specificity (95% CI)	Cochran Q	P Vaue	I2
BinaxNow	9	12448	66,6% (52,6-80,7)	133.33	5.8e-25	0.94	9	12448	99,8% (99,7-100)	23.56	0.0027	0.6605
LumiraDx	5	2329	91,1% (85,3-96,9)	21.8	0.00022	0.8165	5	2329	95,9% (92,7-99)	42.88	1.1e-08	0.9067
Panbio	24	18073	73,3% (67,6-78,9)	379.29	3.2e-66	0.9394	24	20385	99,9% (99,9-100)	24.46	0.38	0.0596
Rapigen	4	1934	68,2% (53,4-82,9)	16.46	0.00091	0.8178	4	1934	99,7% (99-100)	2.93	0.4	0
Sofia	6	5849	76% (68,5-83,5)	23.81	0.00024	0.79	6	5849	99,5% (99,1-99,8)	6.9	0.23	0.2749
Standard F	4	4618	69,2% (62,2-76,1)	8.56	0.036	0.6496	4	4618	97,8% (96,6-99,1)	20.99	0.00011	0.8571
Standard Q	24	15540	73,6% (68-79,2)	260.75	3.5e-42	0.9118	23	15475	99,7% (99,6-99,9)	35.76	0.032	0.3847
Standard Q nasal	7	1364	85,9% (81,6-90,2)	2.28	0.89	0	7	1364	99,6% (99-100)	1.61	0.95	0
Test assessed - non IFU conforming	N datasets	Total Sample Size	Pooled Sensitivity (95% CI)	Cochran Q	P Vaue	I2	N datasets	Total Sample Size	Pooled Specificity (95% CI)	Cochran Q	P Vaue	I2
BD Veritor	7	4147	67,4% (53,7-81,1)	79.16	5.3e-15	0.9242	5	4059	99,6% (99,4-99,8)	1.74	0.78	0
Coris	6	1832	51% (38-64,1)	92.66	1.9e-18	0.946	6	1832	99,8% (99,4-100)	1.42	0.92	0
